# Supplementary material for: Large-scale genome-wide study reveals climate adaptive variability in a cosmopolitan pest
Source: Nat Commun. 2021 Dec 10;12:7206. doi: 10.1038/s41467-021-27510-2 (PMC8664911; doi:10.1038/s41467-021-27510-2)
Supplement: Supplementary file 4 — Supplementary data 1–5 [file 41467_2021_27510_MOESM4_ESM.xlsx]

## Sheet: Supplementary Data 1
Supplementary Data 1. Summary of the diamondback moth samples used for this study.
Continent	Sample ID*	Longitude	Latitude
Africa	POP1_AF_4	27.77	-25.58
	POP1_AF_5
	POP1_AF_6
	POP1_AF_7
	POP1_AF_8
	POP2_AF_2	18.54	-34.05
	POP2_AF_3
	POP2_AF_7
	POP2_AF_8
	POP2_AF_9
	POP3_AF_1	36.8	-3.37
	POP3_AF_1_2
	POP3_AF_4
	POP3_AF_9
	POP3_AF_10
	POP4_AF_1	16.92	-22.01
	POP4_AF_2
	POP4_AF_4_2
	POP4_AF_4-3
	POP4_AF_5
	POP4_AF_7
	POP7_AF_1	1.32	6.17
	POP7_AF_6
	POP7_AF_7
	POP7_AF_8
	POP7_AF_9
	POP8_AF_2	-8.02	33.45
	POP8_AF_3
	POP8_AF_7
	POP8_AF_9
	POP8_AF_10
	POP9_AF_2	31.18	30.43
	POP9_AF_3
	POP9_AF_4
	POP9_AF_7
	POP9_AF_8
	POP11_AF_2	-4.28	11.18
	POP11_AF_4
	POP11_AF_5
	POP11_AF_7
	POP11_AF_9
	POP12_AF_7	33.18	-18.93
	POP12_AF_2
	POP12_AF_15
	POP12_AF_19
	POP12_AF_24a
	POP13_AF_1	44.42	-20.29
	POP13_AF_2
	POP13_AF_4
	POP13_AF_6
	POP13_AF_7
	POP14_AF_3	38.72	7.96
	POP14_AF_6
	POP14_AF_8
	POP14_AF_9
	POP14_AF_10
	POP16_AF_1	57.49	-20.23
	POP16_AF_4
	POP16_AF_5
	POP16_AF_6
	POP16_AF_7
	POP20_AF_1	37.36	-1.05
	POP20_AF_3
	POP20_AF_4
	POP20_AF_5
	POP20_AF_9
Asia	POP1_AS_2	108.42	11.96
	POP1_AS_3
	POP1_AS_4-3
	POP1_AS_4-4
	POP1_AS_4-5
	POP1_AS_7
	POP1_AS_9
	POP2_AS_1	101.19	16.42
	POP2_AS_4
	POP2_AS_5
	POP2_AS_11
	POP2_AS_36
	POP3_AS_1	116.58	5.98
	POP3_AS_2
	POP3_AS_2_2
	POP3_AS_3
	POP3_AS_5
	POP4_AS_1	107.05	-6.66
	POP4_AS_3
	POP4_AS_6
	POP4_AS_7
	POP4_AS_8
	POP5_AS_2	124.87	1.45
	POP5_AS_3
	POP5_AS_5
	POP5_AS_8
	POP5_AS_9
	POP7_AS_1	130.2	31.28
	POP7_AS_3
	POP7_AS_4
	POP7_AS_22
	POP7_AS_25
	POP9_AS_1	138.8	35.48
	POP9_AS_2
	POP9_AS_3
	POP9_AS_21
	POP12_AS_1a	125.35	6.91
	POP12_AS_3a
	POP12_AS_7a
	POP12_AS_8a
	POP12_AS_9
	POP13_AS_1	101.39	4.47
	POP13_AS_2
	POP13_AS_6
	POP13_AS_7
	POP13_AS_10
	POP14_AS_2	102.5	17.97
	POP14_AS_3
	POP14_AS_5
	POP14_AS_6
	POP14_AS_13
	POP16_AS_2	29.46	40.97
	POP16_AS_4
	POP16_AS_5
	POP16_AS_5_2
	POP16_AS_6
	POP18_AS_1	50.88	35.81
	POP18_AS_5
	POP18_AS_6
	POP18_AS_7
	POP18_AS_11
	POP19_AS_3	68.81	38.53
	POP19_AS_5
	POP19_AS_6
	POP20_AS_2	85.37	27.69
	POP20_AS_3
	POP20_AS_4
	POP20_AS_5
	POP21_AS_2	76.97	11.02
	POP21_AS_3
	POP21_AS_4
	POP21_AS_5
	POP21_AS_6
	POP22_AS_1	76.53	32.12
	POP22_AS_2
	POP22_AS_6
	POP22_AS_7
	POP22_AS_8
	POP23_AS_2	74.65	19.38
	POP23_AS_2_2
	POP23_AS_5
	POP23_AS_6
	POP23_AS_13
	POP24_AS_1	119.21	26.06
	POP24_AS_2
	POP24_AS_3
	POP24_AS_4
	POP24_AS_13
	POP25_AS_1	121	24.91
	POP25_AS_2
	POP25_AS_3
	POP25_AS_4
	POP25_AS_5
	POP26_AS_3	113.38	23.16
	POP26_AS_4
	POP26_AS_5
	POP26_AS_6
	POP27_AS_1	109.51	18.31
	POP27_AS_3
	POP27_AS_5
	POP27_AS_6
	POP28_AS_1	102.76	25.13
	POP28_AS_2
	POP28_AS_3
	POP28_AS_4
	POP28_AS_5
	POP29_AS_1	106.68	26.42
	POP29_AS_2
	POP29_AS_3
	POP29_AS_4
	POP29_AS_5
	POP30_AS_1	108.44	30.79
	POP30_AS_3
	POP30_AS_5
	POP30_AS_6
	POP31_AS_1	117.19	31.84
	POP31_AS_3
	POP31_AS_5
	POP31_AS_7
	POP31_AS_8
	POP32_AS_1	121.4	30.9
	POP32_AS_3
	POP32_AS_4
	POP32_AS_5
	POP42_AS_3	73.08	31.42
	POP42_AS_5
	POP42_AS_7
	POP43_AS_3	35.97	31.66
	POP43_AS_4
	POP43_AS_5
	POP43_AS_7
	POP43_AS_8
	POP44_AS_2	34.96	32.76
	POP44_AS_3
	POP44_AS_5
	POP44_AS_6
	POP44_AS_10
Europe	POP1_EU_1	-5.37	50.15
	POP1_EU_4
	POP1_EU_4_2
	POP1_EU_7
	POP1_EU_7_2
	POP2_EU_3	-3.44	40.3
	POP2_EU_21
	POP2_EU_22
	POP2_EU_24
	POP2_EU_26
	POP4_EU_1	-3.03	48.8
	POP4_EU_3
	POP4_EU_4
	POP4_EU_5
	POP4_EU_6
	POP6_EU_2	12.04	45.49
	POP6_EU_3
	POP6_EU_4
	POP6_EU_7
	POP7_EU_3	23.96	38.15
	POP7_EU_4
	POP7_EU_6
	POP7_EU_8
	POP7_EU_9
North America	NA_M_11	-101.54	20.88
	NA_M_12
	NA_M_5
	NA_M_6
	NA_M_8
	POP7_NA_1	-158.02	21.42
	POP7_NA_1_2
	POP7_NA_3
	POP7_NA_7
	POP7_NA_21
	POP8_NA_2	-78.85	35.6
	POP8_NA_3
	POP8_NA_4
	POP8_NA_7
	POP8_NA_11
	POP14_NA_1	-76.93	39.01
	POP14_NA_2
	POP14_NA_12
	POP14_NA_13
	POP14_NA_15
	POP15_NA_2	-85.5	32.57
	POP15_NA_3
	POP15_NA_4
	POP15_NA_5
	POP15_NA_6
	POP17_NA_1	-95.73	29.74
	POP17_NA_3
	POP17_NA_4
	POP17_NA_5
	POP17_NA_6
	POP18_NA_1	-90.37	30.6
	POP18_NA_4
	POP18_NA_21
	POP18_NA_22
	POP18_NA_23
	POP19_NA_1	-106.75	32.27
	POP19_NA_5
	POP19_NA_9
	POP19_NA_10
	POP19_NA_11
	POP20_NA_1	-123.02	45.07
	POP20_NA_3
	POP20_NA_5
	POP20_NA_25
	POP22_NA_3	-117.78	33.68
	POP22_NA_4
	POP22_NA_10
	POP22_NA_12
	POP24_NA_1	-122.19	47.06
	POP24_NA_2
	POP24_NA_3
	POP24_NA_5
	POP24_NA_10
	POP25_NA_1	-123.24	49.25
	POP25_NA_5
	POP25_NA_6
	POP25_NA_8
	POP25_NA_10
	POP28_NA_2	-82.29	23.16
	POP28_NA_4
	POP28_NA_8
South America	POP1_SA_1	-35.51	-8.26
	POP1_SA_4
	POP1_SA_6
	POP1_SA_7
	POP1_SA_9
	POP10_SA_2	-77.7	0.79
	POP10_SA_4
	POP10_SA_5
	POP10_SA_10
	POP10_SA_11
	POP11_SA_1	-74.22	4.69
	POP11_SA_3
	POP11_SA_4
	POP11_SA_7
	POP11_SA_8
	POP12_SA_1	-70.55	8.45
	POP12_SA_2
	POP12_SA_3
	POP12_SA_7
	POP2_SA_12	-53.69	-29.67
	POP2_SA_2
	POP2_SA_24
	POP2_SA_25
	POP2_SA_7
	POP3_SA_3	-56.34	-34.84
	POP3_SA_4
	POP3_SA_5
	POP3_SA_7
	POP3_SA_8
	POP4_SA_11	-68.63	-32.92
	POP4_SA_29
	POP4_SA_37
	POP4_SA_39
	POP4_SA_42
	POP5_SA_3	-64.18	-31.52
	POP5_SA_5
	POP5_SA_6
	POP5_SA_6_2
	POP5_SA_8
	POP6_SA_1	-70.06	-18.57
	POP6_SA_4
	POP6_SA_6
	POP6_SA_9
	POP6_SA_11
	POP7_SA_9	-71.25	-30.01
	POP7_SA_11
	POP7_SA_32
	POP7_SA_34
	POP7_SA_36
	POP8_SA_1	-73.36	-40.92
	POP9_SA_1	-77.24	-11.61
	POP9_SA_2
	POP9_SA_3
	POP9_SA_3_2
	POP9_SA_7
Oceania	POP2_OC_1	146.35	-41.17
	POP2_OC_4
	POP2_OC_5
	POP2_OC_6
	POP2_OC_8
	POP3_OC_1	117.44	-33.67
	POP3_OC_4
	POP3_OC_7
	POP3_OC_8
	POP3_OC_10
	POP4_OC_9	148.68	-33.61
	POP4_OC_22
	POP4_OC_23
	POP4_OC_24
	POP4_OC_25
	POP7_OC_5	174.78	-36.87
	POP7_OC_6
	POP7_OC_7
	POP7_OC_21
	POP7_OC_22
	POP8_OC_2	168.32	-17.73
	POP8_OC_3
	POP8_OC_4
	POP8_OC_11
	POP10_OC_5	138.71	-34.99
	POP10_OC_6
	POP10_OC_23
	POP10_OC_24
	POP10_OC_26
*Sample ID corresponds to the Supplementary Data 2 in You et al. (2020) Reference：You, M. S. et al. Variation among 532 genomes unveils the origin and evolutionary history of a global insect herbivore. Nat. Commun. 11, 2321 (2020).

## Sheet: Supplementary Data 2
Supplementary Data 2. Sequencing Statistics of 372 diamondback moth individuals.
Sample ID	Sequencing data			Statistics of effective data
	Raw	Clean (Mb)	Mapped (Mb)	Mapped (%)	Coverage (%)	Depth
	(Mb)					(X)
POP1_AF_4	3308.97	3011.57	2742.88	91.08	75.34	9.68
POP1_AF_5	3643.57	3323.27	2893.81	87.08	75.84	10.15
POP1_AF_6	3316.82	2980.96	2664.28	89.38	75.2	9.42
POP1_AF_7	3519.19	3189.69	2900.41	90.93	75.6	10.2
POP1_AF_8	4040.73	3656.74	3329.84	91.06	76.13	11.63
POP2_AF_2	3845	3464.31	3140.59	90.66	76.41	10.93
POP2_AF_3	3505.72	3095.95	2806.31	90.64	76.03	9.82
POP2_AF_7	3549.05	3233.51	2932.89	90.7	76.45	10.2
POP2_AF_8	4038.91	3506.13	3178.98	90.67	76.65	11.03
POP2_AF_9	3733.91	3419.8	3107.21	90.86	76.55	10.8
POP3_AF_1	5252.27	4645.4	4165.11	89.66	77.86	14.23
POP3_AF_4	2930.32	2562.05	2337.86	91.25	74.03	8.4
POP3_AF_9	5134.93	4484.88	3912.48	87.24	77.56	13.42
POP3_AF_10	3964.2	3572.7	3202.32	89.63	76.7	11.11
POP3_AF_1_2	3365.45	3022.8	2756.43	91.19	75	9.78
POP4_AF_1	6251.9	5545.79	5005.17	90.25	78.41	16.98
POP4_AF_2	2734.55	2402	1994.66	83.04	72.59	7.31
POP4_AF_5	3259.77	2814.35	1794.59	63.77	72.01	6.63
POP4_AF_7	3573.74	3055.73	1909.09	62.48	72.46	7.01
POP4_AF_4_2	2946.72	2542.38	2280.44	89.7	74.01	8.2
POP4_AF_4_3	3229.54	2867.89	2600.6	90.68	75.26	9.19
POP7_AF_1	2804.75	2463.93	2238.67	90.86	74.83	7.96
POP7_AF_6	3107.32	2752.56	2513.11	91.3	75.26	8.88
POP7_AF_7	3064.55	2782.36	2536.38	91.16	75.93	8.88
POP7_AF_8	3593.64	3261.1	2969.82	91.07	76.59	10.31
POP7_AF_9	2914.38	2647.65	2418.74	91.35	75.04	8.57
POP8_AF_2	3396.73	3059.93	2736.24	89.42	75.87	9.59
POP8_AF_3	3053.29	2759.54	2523.59	91.45	75.57	8.88
POP8_AF_7	3353.7	3047.4	2787.48	91.47	76.32	9.71
POP8_AF_9	3274.07	2972.58	2711.46	91.22	76.23	9.46
POP8_AF_10	4110.29	3726.7	3326.65	89.27	77.06	11.48
POP9_AF_2	3742.33	3370.49	3078.76	91.34	76.65	10.68
POP9_AF_3	3703.13	3344.19	2769.03	82.8	76.16	9.67
POP9_AF_4	4084.59	3697.05	3372.6	91.22	77.05	11.64
POP9_AF_7	3801.94	3451.32	3151.98	91.33	77	10.89
POP9_AF_8	3132.47	2775.07	2529.09	91.14	75.72	8.88
POP11_AF_2	2677.49	2396.42	2191.59	91.45	74.7	7.8
POP11_AF_4	3203.5	2917.35	2616.69	89.69	76.14	9.14
POP11_AF_5	4165.08	3776.28	3455.54	91.51	77.01	11.93
POP11_AF_7	2956.94	2369.47	2121.82	89.55	73.75	7.65
POP11_AF_9	4243.82	3751.84	3410.75	90.91	77.07	11.77
POP12_AF_2	2765.13	2524.97	2287.29	90.59	74.89	8.12
POP12_AF_7	2794.5	2546.25	2025.04	79.53	74.1	7.27
POP12_AF_15	3637.95	3288.22	2986.5	90.82	76.4	10.4
POP12_AF_19	3621.21	3294.17	2995.58	90.94	76.47	10.42
POP12_AF_24a	2606.39	2365.4	2144.25	90.65	74.67	7.64
POP13_AF_1	3232.83	2831.63	2565.31	90.59	75.14	9.08
POP13_AF_2	3155.09	2789	2524.95	90.53	75.03	8.95
POP13_AF_4	2923.76	2593.51	2347.48	90.51	74.46	8.38
POP13_AF_6	3064.99	2664.17	2363.5	88.71	74.95	8.39
POP13_AF_7	2279.6	2014.72	1830.36	90.85	72.67	6.7
POP14_AF_3	2933.79	2573.82	2340.98	90.95	74.36	8.37
POP14_AF_6	4034.07	3594.96	3265.65	90.84	76.47	11.36
POP14_AF_8	2643.14	2343.89	2128.99	90.83	73.73	7.68
POP14_AF_9	3653.22	3229.36	2936.99	90.95	75.69	10.32
POP14_AF_10	3061.83	2724.24	2479.38	91.01	74.76	8.82
POP16_AF_1	3401.71	3007.89	2737.43	91.01	75.35	9.66
POP16_AF_4	3408.52	3035.94	2632.22	86.7	74.91	9.35
POP16_AF_5	2702.01	2402.85	2181.67	90.8	74.01	7.84
POP16_AF_6	2576.48	2301.97	2012.76	87.44	73.56	7.28
POP16_AF_7	2608.21	2306.43	2093.69	90.78	73.15	7.61
POP20_AF_1	2982.81	2583.22	2350.43	90.99	74.75	8.36
POP20_AF_3	3159.88	2784.02	2485.42	89.27	74.64	8.86
POP20_AF_4	2711.68	2324.88	2068.08	88.95	73.69	7.46
POP20_AF_5	3308.2	2919.89	2659.06	91.07	75.35	9.39
POP20_AF_9	4364.79	3836.79	3495.22	91.1	76.54	12.15
POP1_AS_2	2587.43	2343.35	2136.62	91.18	74.76	7.6
POP1_AS_3	2799.65	2522.11	2302.52	91.29	74.9	8.18
POP1_AS_7	3090.63	2765.01	2515.62	90.98	75.56	8.85
POP1_AS_9	3072.36	2763.82	2021.8	73.15	74.26	7.24
POP1_AS_4_3	3188.95	2928.84	2678.73	91.46	75.4	9.45
POP1_AS_4_4	2863.59	2606.26	1758.37	67.47	73.36	6.38
POP1_AS_4_5	2213.91	1997.86	1790.69	89.63	73.47	6.48
POP2_AS_1	3190.91	2807.66	2562.36	91.26	75.82	8.99
POP2_AS_4	3351.87	3082.92	2810.85	91.17	76.16	9.82
POP2_AS_5	3850.51	3444.56	3149.44	91.43	77.15	10.86
POP2_AS_11	2948.35	2656.57	1877.81	70.69	71.45	6.99
POP2_AS_36	2675.62	2414.57	1869.44	77.42	71.98	6.91
POP3_AS_1	2589.61	2355.9	2094.45	88.9	74.01	7.53
POP3_AS_2	2525.64	2318.24	2122.11	91.54	74.11	7.62
POP3_AS_3	3711.18	3403.97	3110.27	91.37	76.11	10.87
POP3_AS_5	3210.31	2945.78	2284.86	77.56	74.34	8.17
POP3_AS_2_2	3325.28	3034.43	1921.54	63.32	73.03	7
POP4_AS_1	3637.45	3096.54	2823.4	91.18	76	9.88
POP4_AS_3	5082.38	4654.23	4086.61	87.8	77.56	14.01
POP4_AS_6	4231.02	3720.52	2813.83	75.63	75.87	9.86
POP4_AS_7	2773.02	2338.28	1794.93	76.76	72.89	6.55
POP4_AS_8	3852.22	3308.3	2514.86	76.02	75.15	8.9
POP5_AS_2	4691.79	4215.96	3855.04	91.44	77.23	13.28
POP5_AS_3	2708.67	2411.36	2202.05	91.32	74.53	7.86
POP5_AS_5	3679.05	3343.17	2967.75	88.77	76.02	10.38
POP5_AS_8	3978.84	3587.2	3206.18	89.38	76.28	11.18
POP5_AS_9	3056.17	2737.28	2429.63	88.76	74.94	8.62
POP7_AS_1	3389.78	2999.53	2740.23	91.36	76.03	9.59
POP7_AS_3	3971.42	3555.97	3251.84	91.45	77.19	11.2
POP7_AS_4	3801.12	3352.32	3056.7	91.18	76.85	10.58
POP7_AS_22	2818.97	2570.17	2348.49	91.38	74.83	8.35
POP7_AS_25	3312.39	3018.32	2755.81	91.3	75.76	9.68
POP9_AS_1	3137.21	2849.28	2571.22	90.24	75.51	9.06
POP9_AS_2	6307.25	5509.12	5036.97	91.43	78.85	16.99
POP9_AS_3	4891.18	4198.38	3850.01	91.7	77.14	13.28
POP9_AS_21	3530.13	3210	2929.57	91.26	76.15	10.23
POP12_AS_9	2576.71	2346.98	2143.48	91.33	74.35	7.67
POP12_AS_1a	2560.05	2320.53	2113.89	91.1	73.73	7.63
POP12_AS_3a	2823.68	2546.54	2316.64	90.97	74.11	8.31
POP12_AS_7a	2613.88	2346.48	2138.25	91.13	74.36	7.65
POP12_AS_8a	2883.55	2492.92	2268.71	91.01	74.04	8.15
POP13_AS_1	3621.95	3323.21	3041.15	91.51	76.32	10.6
POP13_AS_2	3611.31	3309.94	3025.59	91.41	76.48	10.52
POP13_AS_6	3816.88	3501.99	3206.53	91.56	76.47	11.15
POP13_AS_7	3851.39	3541.52	3243.97	91.6	76.79	11.24
POP13_AS_10	3410.42	3131.35	2862.57	91.42	75.95	10.02
POP14_AS_2	3949.03	3240.68	2947.42	90.95	76.17	10.29
POP14_AS_3	4343.21	3334.57	3004.69	90.11	75.96	10.52
POP14_AS_5	3941.89	3075.6	2795.8	90.9	75.6	9.84
POP14_AS_6	3598.95	2932.75	2662.52	90.79	75.56	9.37
POP14_AS_13	3528.79	3138.86	2856.48	91	75.63	10.04
POP16_AS_2	2580.04	2346.05	1548.95	66.02	72.22	5.7
POP16_AS_4	3642.97	3085.58	2810.48	91.08	75.58	9.89
POP16_AS_5	6047.72	5155.09	4544.22	88.15	78.44	15.41
POP16_AS_6	2797.95	2532.36	2258.79	89.2	74.73	8.04
POP16_AS_5_2	2488.36	2247.72	1461.19	65.01	71.46	5.44
POP18_AS_1	2634.39	2390.68	2181.86	91.27	74.76	7.76
POP18_AS_5	2558.93	2300.67	1983.72	86.22	74.48	7.08
POP18_AS_6	3969.64	3472.29	3022.16	87.04	76.45	10.51
POP18_AS_7	3264.98	2859.03	2594.86	90.76	75.34	9.16
POP18_AS_11	4038.21	3559.33	2923.08	82.12	76.09	10.22
POP19_AS_3	3343.4	2865.59	2440.2	85.16	75.23	8.63
POP19_AS_5	3555.43	2829.38	2571.2	90.87	75.27	9.09
POP19_AS_6	3951.86	3249.31	2959.58	91.08	75.9	10.37
POP20_AS_2	2847.6	2584.4	2358.4	91.26	74.87	8.38
POP20_AS_3	3855.97	3466.69	3159.94	91.15	76.38	11
POP20_AS_4	3622.8	3282.41	2959.91	90.18	76.31	10.32
POP20_AS_5	2642.44	2355.67	2139.01	90.8	74.36	7.65
POP21_AS_2	3639.44	3163.19	2868.28	90.68	76.68	9.95
POP21_AS_3	3570.36	3080.56	2810.74	91.24	75.18	9.94
POP21_AS_4	3703.8	3333.09	3036.03	91.09	76.67	10.53
POP21_AS_5	3683.43	3328.33	3031.31	91.08	76.77	10.5
POP21_AS_6	3283.19	2950.94	2682.75	90.91	75.01	9.51
POP22_AS_1	2930.11	2618.41	2392.56	91.37	74.56	8.53
POP22_AS_2	3740.04	3396.5	3103.56	91.38	75.87	10.88
POP22_AS_6	3542.85	3127.13	2851.79	91.2	75.85	10
POP22_AS_7	3205.32	2855.65	2609.19	91.37	75.3	9.22
POP22_AS_8	4102.35	3665.95	3332.11	90.89	76.52	11.58
POP23_AS_2	3335.31	2830.69	2560.28	90.45	74.64	9.12
POP23_AS_5	3298.05	3007.61	2739.92	91.1	74.85	9.74
POP23_AS_6	4806.01	4297.95	3854.72	89.69	76.47	13.41
POP23_AS_13	3020.69	2751.37	2507.19	91.12	73.81	9.03
POP23_AS_2_2	3050.76	2768.12	2525.25	91.23	73.92	9.09
POP24_AS_1	5193.66	4261.45	3877.87	91	77.37	13.33
POP24_AS_2	3229.01	2892.6	2635.78	91.12	76.26	9.19
POP24_AS_3	3729.57	3369.51	3071.95	91.17	76.68	10.66
POP24_AS_4	3219.78	2870.86	2617.51	91.17	76.11	9.15
POP24_AS_13	3303.58	3019.24	2751.02	91.12	76.08	9.62
POP25_AS_1	2405.78	2148.25	1953.25	90.92	72.92	7.12
POP25_AS_2	3138.84	2874.91	1870.08	65.05	74	6.72
POP25_AS_3	3188.2	2791.25	2542.47	91.09	74.96	9.02
POP25_AS_4	3972.92	3575.43	2692.87	75.32	75.43	9.5
POP25_AS_5	3505.67	3166.09	2817.02	88.97	75.6	9.91
POP26_AS_3	3691.92	3062.76	2786.64	90.98	75.91	9.76
POP26_AS_4	4326.81	3973.62	3629.51	91.34	77.74	12.42
POP26_AS_5	3646.74	3153.04	2854.68	90.54	76.38	9.94
POP26_AS_6	4711.5	4277.37	3908.15	91.37	77.83	13.36
POP27_AS_1	2980.12	2712.54	2477.93	91.35	75.2	8.76
POP27_AS_3	3505.07	3099.67	2831.57	91.35	76.36	9.86
POP27_AS_5	3713.27	3262.39	2980.66	91.36	76.34	10.38
POP27_AS_6	2300.21	2028.42	1841.29	90.77	72.31	6.77
POP28_AS_1	4090.38	3595.31	3262.26	90.74	77.19	11.24
POP28_AS_2	4191.39	3553.82	3100.26	87.24	76.66	10.76
POP28_AS_3	3723.34	3192.72	2790.12	87.39	76.52	9.7
POP28_AS_4	4121.22	3680.96	3326.76	90.38	77.31	11.45
POP28_AS_5	4087.9	3578.44	3258.69	91.06	77.02	11.25
POP29_AS_1	3104.89	2545.05	2180.76	85.69	74.39	7.8
POP29_AS_2	3995.15	3543.84	3206.82	90.49	77.48	11.01
POP29_AS_3	4795.56	4250.75	3543.96	83.37	77.71	12.13
POP29_AS_4	3823.12	3329.3	2806.99	84.31	76.68	9.74
POP29_AS_5	4190.53	3727.74	3021.55	81.06	77.12	10.42
POP30_AS_1	4570.94	4047.96	3636.11	89.83	77.84	12.42
POP30_AS_3	4544.48	3990.39	3645.81	91.36	77.48	12.52
POP30_AS_5	4033.19	3518.03	3169.86	90.1	76.77	10.98
POP30_AS_6	3588.19	3141.38	2851.72	90.78	76.09	9.97
POP31_AS_1	2544.07	2339.38	2131.11	91.1	74.2	7.64
POP31_AS_3	2594.78	2384.35	2170.38	91.03	74.26	7.77
POP31_AS_5	3023.8	2779.23	2490.47	89.61	75.3	8.8
POP31_AS_7	3291.56	2986.3	2724.23	91.22	75.69	9.57
POP31_AS_8	3495.87	3142.58	2816.83	89.63	76.08	9.85
POP32_AS_1	3656.57	3253.26	2916.15	89.64	76.74	10.11
POP32_AS_3	4022.54	3574.73	3261.59	91.24	77.08	11.25
POP32_AS_4	4818.77	4402.78	4003.53	90.93	78.16	13.62
POP32_AS_5	3727.92	3361.11	3069.16	91.31	76.69	10.64
POP42_AS_3	3671.08	3266.46	2970.89	90.95	76	10.4
POP42_AS_5	3204.27	2876.59	2609.83	90.73	75.67	9.17
POP42_AS_7	3763.42	3414.64	3115.56	91.24	76.25	10.87
POP43_AS_3	3256.81	2918.54	2664.68	91.3	75.61	9.37
POP43_AS_4	3273.4	2902.61	2630.86	90.64	75.66	9.25
POP43_AS_5	3081.99	2736.72	2499.09	91.32	75.32	8.82
POP43_AS_7	3190.8	2872.84	2626.11	91.41	75.59	9.24
POP43_AS_8	3388	3043.31	2779.74	91.34	76	9.73
POP44_AS_2	3047.57	2699.45	2455.13	90.95	74.95	8.71
POP44_AS_3	3016.44	2682.92	2442.45	91.04	75.02	8.66
POP44_AS_5	3528.4	3118.85	2831.38	90.78	75.8	9.93
POP44_AS_6	3219.63	2832.41	2587.36	91.35	75.41	9.13
POP44_AS_10	2557.59	2277.05	2071.3	90.96	73.54	7.49
POP1_EU_1	3688.35	3397.9	3102.81	91.32	76.86	10.74
POP1_EU_4	3844.43	3425.55	3129.55	91.36	76.67	10.86
POP1_EU_7	3300.18	3032.86	2775.39	91.51	76.06	9.7
POP1_EU_4_2	3472	3173.06	2878.62	90.72	76.09	10.06
POP1_EU_7_2	3469.7	3162.33	2888.22	91.33	76.18	10.08
POP2_EU_3	3838.05	3490.79	3180.16	91.1	75.78	11.16
POP2_EU_21	3220.97	2947.58	2687.22	91.17	75.54	9.46
POP2_EU_22	2926.14	2655.11	2419.77	91.14	74.69	8.62
POP2_EU_24	3535.32	3222.39	2935.41	91.09	76	10.27
POP2_EU_26	3167.03	2887.83	2623.18	90.84	75.86	9.2
POP4_EU_1	3526.95	3200.85	2759.2	86.2	76.65	9.57
POP4_EU_3	3264.88	2987.61	2727.7	91.3	75.85	9.56
POP4_EU_4	3083.77	2809.55	2500.83	89.01	75.38	8.82
POP4_EU_5	2445.84	2197.2	2005.51	91.28	74.18	7.19
POP4_EU_6	3885.77	3563.12	3250.26	91.22	77.02	11.22
POP6_EU_2	3056.83	2659.91	2334.33	87.76	74.68	8.31
POP6_EU_3	3454.41	3142.85	2871.45	91.36	76.41	10
POP6_EU_4	4103.21	3737.63	3405.57	91.12	77.33	11.71
POP6_EU_7	3538.84	3229.5	2949.67	91.34	76.57	10.25
POP7_EU_3	3150.07	2602.38	2348.83	90.26	74.69	8.36
POP7_EU_4	3220.71	2780.96	2528.66	90.93	75.43	8.92
POP7_EU_6	3740.02	3397.32	3102.28	91.32	76.63	10.77
POP7_EU_8	4549.29	3987.26	3633.05	91.12	77.2	12.52
POP7_EU_9	3741.45	3466.64	3155.5	91.02	77	10.9
POP7_NA_1	4177.21	3734.83	3392.33	90.83	76.89	11.74
POP7_NA_3	4384.34	3961.22	3498.23	88.31	77.43	12.02
POP7_NA_7	2552.63	2282.16	2024.34	88.7	74.31	7.25
POP7_NA_21	2788.83	2529.09	2288.9	90.5	74.68	8.15
POP7_NA_1_2	3052.32	2776.55	2532.56	91.21	75.04	8.98
POP8_NA_2	2892.12	2613.1	2382.05	91.16	75.27	8.42
POP8_NA_3	3576.72	3240.63	2959.22	91.32	76.79	10.25
POP8_NA_4	3943.13	3526.57	3055.5	86.64	76.53	10.62
POP8_NA_7	3620.45	3241	2176.51	67.16	74.68	7.75
POP8_NA_11	4334.14	3888.5	3535.35	90.92	77.26	12.17
POP14_NA_1	3723.97	3283.46	2980.42	90.77	76.46	10.37
POP14_NA_2	4033.38	3570.56	2920.87	81.8	76.25	10.19
POP14_NA_12	4180.48	3789.53	3456.34	91.21	77.11	11.92
POP14_NA_13	3070.03	2723.31	2394.9	87.94	74.68	8.53
POP14_NA_15	3227.45	2819.07	2554.94	90.63	75.92	8.95
POP15_NA_2	3353.5	2983.3	2704.81	90.66	75.83	9.49
POP15_NA_3	4652.19	4150.3	3760.13	90.6	77.32	12.93
POP15_NA_4	3751.86	3364.03	3054.73	90.81	76.76	10.58
POP15_NA_5	2528.56	2264.61	1986.73	87.73	73.92	7.15
POP15_NA_6	4431.3	3930.32	3459.64	88.02	77.11	11.93
POP17_NA_1	3928.91	3456.7	3131.4	90.59	76.44	10.9
POP17_NA_3	4295.99	3821.57	3451.81	90.32	77.18	11.9
POP17_NA_4	4245.8	3788.69	3441.07	90.82	77.34	11.83
POP17_NA_5	4319.7	3901.09	3528.53	90.45	77.17	12.16
POP17_NA_6	5145.9	4609.55	4011.39	87.02	77.74	13.72
POP18_NA_1	2901.19	2644.3	2372.84	89.73	74.86	8.43
POP18_NA_4	2662.99	2409.89	2098.09	87.06	74.08	7.53
POP18_NA_21	2982.68	2693.42	2442.7	90.69	75.03	8.66
POP18_NA_22	3232.77	2910.12	2627.06	90.27	75.42	9.26
POP18_NA_23	4080.59	3673.63	3337.73	90.86	76.57	11.59
POP19_NA_1	3973.57	3579.4	3251.01	90.83	76.98	11.23
POP19_NA_5	3309.85	2978.94	2704.81	90.8	75.84	9.49
POP19_NA_9	4791.45	4356.82	3962.99	90.96	77.54	13.59
POP19_NA_10	4079.51	3664.35	3334.74	91.01	77.05	11.51
POP19_NA_11	3589.92	3225.17	2547.18	78.98	75.52	8.97
POP20_NA_1	2607.55	2364.64	2149.25	90.89	74.19	7.7
POP20_NA_3	2714.8	2481.78	2254.57	90.84	74.36	8.06
POP20_NA_5	2967.15	2716.13	2470.13	90.94	75.02	8.76
POP20_NA_25	3362.34	3059.5	2779.19	90.84	75.49	9.79
POP22_NA_3	4073.38	3618.85	3267.2	90.28	76.85	11.31
POP22_NA_4	3727.12	3298.38	3009.75	91.25	76.16	10.51
POP22_NA_10	3711.28	3356.34	3058.04	91.11	76.61	10.62
POP22_NA_12	3566.34	3241.59	2943.86	90.82	76.19	10.28
POP24_NA_1	3496.34	2972.42	2687.06	90.4	75.38	9.48
POP24_NA_2	4735.12	4216.32	3482.06	82.59	76.76	12.07
POP24_NA_3	4546.8	3966.03	3578.05	90.22	76.99	12.36
POP24_NA_5	4121.58	3719.26	3229.49	86.83	76.91	11.17
POP24_NA_10	4447.53	3967.66	3601.27	90.77	77.32	12.39
POP25_NA_1	2505.26	2251.99	2044.62	90.79	73.88	7.36
POP25_NA_5	2826.86	2428.33	2200.27	90.61	74.25	7.88
POP25_NA_6	3381.68	3014.57	2724.32	90.37	75.62	9.58
POP25_NA_8	2128.52	1948.52	1765.74	90.62	73.06	6.43
POP25_NA_10	3823.96	3329.37	2909.24	87.38	75.96	10.19
POP28_NA_2	2723.25	2434.12	2218.45	91.14	74.3	7.94
POP28_NA_4	2743.85	2399.84	2186.19	91.1	73.93	7.87
POP28_NA_8	3361.32	2988.35	2724.96	91.19	75.79	9.56
NA_M_5	3520.77	2976.9	2715.97	91.23	75.73	9.54
NA_M_6	3578.51	3018.14	2753.46	91.23	75.75	9.67
NA_M_8	3368.25	2828.61	2579.4	91.19	75.4	9.1
NA_M_11	5747.18	5130.76	4702.46	91.65	77.54	16.13
NA_M_12	4396.44	3659.59	3335.6	91.15	76.7	11.57
POP1_SA_1	3441.99	3156.06	2878.53	91.21	75.41	10.15
POP1_SA_4	3542.48	3244.08	2865.39	88.33	75.2	10.13
POP1_SA_6	6228.37	5759.68	5093.18	88.43	77.8	17.41
POP1_SA_7	3719.34	3394.21	3032.42	89.34	75.51	10.68
POP1_SA_9	3938.9	3591.67	3283.83	91.43	75.89	11.51
POP2_SA_2	3189.87	2902.56	2629.76	90.6	74.82	9.35
POP2_SA_7	3307.4	3002.27	2725.17	90.77	74.36	9.75
POP2_SA_12	3905.55	3561.65	3243.18	91.06	76.14	11.33
POP2_SA_24	3594.17	3316.2	3004.4	90.6	75.8	10.54
POP2_SA_25	3249.56	2955.01	2663.32	90.13	74.91	9.46
POP3_SA_3	4385.39	3955.74	3595.06	90.88	76.67	12.47
POP3_SA_4	4002.25	3663.42	3270.07	89.26	76.31	11.4
POP3_SA_5	4071.52	3655.21	3315.38	90.7	76.43	11.54
POP3_SA_7	4325.49	3904.89	3400.28	87.08	76.53	11.82
POP3_SA_8	3986.44	3569.51	3241.05	90.8	76.39	11.29
POP4_SA_11	3052.3	2759.96	2509.23	90.92	74.72	8.93
POP4_SA_29	3573.22	3253.09	2955.19	90.84	75.63	10.39
POP4_SA_37	3816.53	3468.27	3133.27	90.34	75.8	10.99
POP4_SA_39	3348.27	3035.21	2757.44	90.85	75.24	9.75
POP4_SA_42	2679.98	2454.61	2231.7	90.92	74.17	8
POP5_SA_3	2911.04	2659.04	2419.23	90.98	74.57	8.63
POP5_SA_5	4110.16	3776.46	3433.22	90.91	76.84	11.88
POP5_SA_6	3253.2	2968.49	2670.5	89.96	74.99	9.47
POP5_SA_8	4055.24	3650.37	3322.07	91.01	76.46	11.56
POP5_SA_6_2	4046.71	3665.3	3323.56	90.68	76.77	11.52
POP6_SA_1	3846.94	3449.71	3030.76	87.86	76.14	10.59
POP6_SA_4	2756.96	2507.18	2250.94	89.78	73.76	8.12
POP6_SA_6	3254.57	2923.14	2597.63	88.86	75.19	9.19
POP6_SA_9	4388.5	4058.74	3632.29	89.49	76.82	12.58
POP6_SA_11	3114.99	2753.38	2438.34	88.56	74.73	8.68
POP7_SA_9	4019.54	3616.99	3241.78	89.63	76.27	11.3
POP7_SA_11	4019.38	3646.37	3208.73	88	76.63	11.14
POP7_SA_32	3078.52	2759.99	2505.35	90.77	74.4	8.96
POP7_SA_34	3225.97	2921.48	2640.04	90.37	74.41	9.44
POP7_SA_36	2883.85	2625.33	2380.67	90.68	74.01	8.56
POP8_SA_1	3960.58	3531.78	3193.56	90.42	76.48	11.11
POP9_SA_1	3245.75	2938.01	2639.22	89.83	75.01	9.36
POP9_SA_2	3461.11	3149.99	2841.05	90.19	75.41	10.02
POP9_SA_3	2410.91	2210.59	1967.84	89.02	73.2	7.15
POP9_SA_7	4082.86	3762.02	3331.05	88.54	76.73	11.55
POP9_SA_3_2	3529.45	3224.89	2832.22	87.82	75.78	9.94
POP10_SA_2	3604.46	3318.29	3020.98	91.04	76.37	10.52
POP10_SA_4	3764.77	3385.3	3076.68	90.88	76.55	10.69
POP10_SA_5	3612.66	3257.37	2966.44	91.07	76.08	10.37
POP10_SA_10	3939.15	3598.95	3256.6	90.49	76.57	11.31
POP10_SA_11	4056.25	3670.95	3323.16	90.53	77.2	11.45
POP11_SA_1	2431.05	2198.4	1851.55	84.22	73.45	6.7
POP11_SA_3	2932.21	2547.03	2210.08	86.77	74.42	7.9
POP11_SA_4	2671.38	2402.82	2188.99	91.1	74.24	7.84
POP11_SA_7	3418.25	3121.08	2758.35	88.38	75.86	9.67
POP11_SA_8	2775.46	2354.47	2132.71	90.58	73.86	7.68
POP12_SA_1	3352.7	3012.33	2742.51	91.04	75.91	9.61
POP12_SA_2	3329.98	3051.64	2778.63	91.05	75.45	9.79
POP12_SA_3	3525.01	3128.05	2864.32	91.57	75.77	10.05
POP12_SA_7	3168.55	2880.44	2594.83	90.08	76.04	9.08
POP2_OC_1	2226.95	2004.43	1832.1	91.4	72.47	6.72
POP2_OC_4	3380.52	3021.62	2754.84	91.17	75.17	9.75
POP2_OC_5	3901.27	3354.91	3048	90.85	75.53	10.73
POP2_OC_6	3106.1	2666.64	2426.51	91	74.13	8.71
POP2_OC_8	4323.98	3584.35	3262.73	91.03	75.57	11.48
POP3_OC_1	3197.98	2924.79	2668.53	91.24	74.81	9.49
POP3_OC_4	4453.08	3984.52	3642.73	91.42	76.84	12.61
POP3_OC_7	4651.01	4173.65	3823.98	91.62	76.42	13.31
POP3_OC_8	3678.99	3280.2	2996.77	91.36	75.93	10.5
POP3_OC_10	3594.47	3181.34	2903.05	91.25	75.7	10.2
POP4_OC_9	4969.79	4118.84	3750.67	91.06	76.61	13.02
POP4_OC_22	3230.7	2938.64	2672.37	90.94	74.93	9.49
POP4_OC_23	3038.12	2713.8	1742.19	64.2	71.95	6.44
POP4_OC_24	3020.87	2737.04	2499.19	91.31	74.47	8.93
POP4_OC_25	3196.79	2842.22	1781.06	62.66	72.01	6.58
POP7_OC_5	4933	4422.93	3819.61	86.36	76.86	13.22
POP7_OC_6	4510.78	3873.65	3425.94	88.44	76.18	11.96
POP7_OC_7	4081.08	3647.39	3140.86	86.11	76.01	10.99
POP7_OC_21	2943.38	2685.43	2450.96	91.27	74.29	8.77
POP7_OC_22	3084.78	2819.02	2566.27	91.03	74.43	9.17
POP8_OC_2	2756.51	2515.13	2296.77	91.32	73.67	8.29
POP8_OC_3	2572.61	2325.44	2124.11	91.34	73.02	7.74
POP8_OC_4	3611.22	3269.46	2989.48	91.44	75.08	10.59
POP8_OC_11	2894.45	2623.85	2396.21	91.32	73.1	8.72
POP10_OC_5	3122.9	2831.92	2583.33	91.22	74.17	9.26
POP10_OC_6	2934.89	2647.27	2414.58	91.21	74.31	8.64
POP10_OC_23	3248.29	2946.93	2659.45	90.24	74.77	9.46
POP10_OC_24	2912.17	2617.2	2387.46	91.22	73.69	8.62
POP10_OC_26	2682.66	2480.42	2243.82	90.46	73.55	8.11
Coverage (%) = Covered length/Genome size (with N)´100
Mapped (%) = Mapped bases/Clean data´100
Depth = Mapped bases/Covered length

## Sheet: Supplementary Data 3
Supplementary Data 3. Identification of the SNPs associated with climate variables using Samβada.
SNP Genotype	Gene ID	Climate variables	G score	Wald score	SNP Genotype	Gene ID	Climate variables	G score	Wald score
1:10524087_CC	-	bio5	42.0324	36.078	13:13332979_CC	-	bio5	49.2163	38.4058
1:10524087_CC	-	bio10	42.6806	36.0342	13:13332979_CC	-	bio10	46.8268	36.9301
1:10911949_GG	-	bio5	44.3657	36.0154	13:13380822_AA	-	bio5	42.9664	36.0495
1:10982646_AA	-	bio5	44.271	36.5516	13:13729346_CC	-	bio5	63.4979	43.1512
1:10983577_TT	-	bio5	49.0723	39.5668	13:13729346_CC	-	bio10	62.4402	42.3394
1:1098796_AA	-	bio5	46.6455	40.1375	13:13772765_GG	-	bio5	43.0378	37.2193
1:1099531_CC	-	bio5	49.3964	40.2289	13:1399938_AA	-	bio5	50.2811	41.7033
1:1099531_CC	-	bio10	43.1269	36.0418	13:1399938_AA	-	bio10	43.2284	36.7225
1:11331400_GG	-	bio5	48.8719	38.8465	13:14449949_AA	-	bio5	46.1401	37.8666
1:11331400_GG	-	bio10	45.3015	36.7136	13:14449949_AA	-	bio10	46.0032	37.4179
1:11595477_AA	-	bio5	41.1818	36.1012	13:14449949_CC	-	bio5	46.6239	39.8605
1:11709800_TT	-	bio5	42.6826	36.0011	13:14449949_CC	-	bio10	49.0506	40.7643
1:11716370_TT	Px016477	bio5	44.3228	36.0898	13:14450251_CC	-	bio5	46.9516	40.5887
1:118131_AA	-	bio5	46.335	38.1878	13:14450251_CC	-	bio10	49.605	41.5975
1:118131_AA	-	bio10	42.9591	35.8337	13:14451679_AA	-	bio5	63.5087	46.7012
1:11827459_TT	Px016483	bio5	41.1548	36.101	13:14451679_AA	-	bio10	61.9391	45.4939
1:11849168_TT	-	bio5	53.606	41.0003	13:14451783_AA	-	bio5	49.1279	40.0358
1:11849168_TT	-	bio10	50.207	38.9265	13:14451783_AA	-	bio10	47.3798	38.6474
1:11849216_CC	-	bio5	45.4793	38.0583	13:14452057_CC	-	bio5	64.0327	47.1866
1:11854571_TT	Px016485	bio5	44.4402	37.9876	13:14452057_CC	-	bio10	62.2647	45.7086
1:11858059_GG	Px016485	bio5	49.3968	39.456	13:14452088_TT	-	bio5	61.9677	46.5653
1:11858059_GG	Px016485	bio10	43.2232	35.6386	13:14452088_TT	-	bio10	60.645	45.3164
1:12801958_AA	-	bio5	44.5251	36.0368	13:14452142_GG	-	bio5	58.1213	45.3347
1:12806904_GG	Px012799	bio5	41.2792	35.6389	13:14452142_GG	-	bio10	57.0277	43.9046
1:12807128_AA	Px012799	bio5	41.4341	36.8285	13:14452221_AA	-	bio5	66.832	48.4903
1:13151568_TT	-	bio5	42.6415	36.6944	13:14452221_AA	-	bio10	64.7474	46.853
1:13151824_CC	-	bio5	43.9532	38.6438	13:14452343_CC	-	bio5	68.7436	50.6494
1:13152981_GG	-	bio5	45.4191	36.3734	13:14452343_CC	-	bio10	66.7083	48.9191
1:13428829_GG	-	bio5	47.8972	39.4216	13:14452459_TT	-	bio5	68.7108	49.3117
1:1351135_GG	-	bio5	43.4624	37.0922	13:14452459_TT	-	bio10	66.3306	47.7395
1:1356314_AA	-	bio5	45.1815	38.945	13:14452668_AA	-	bio5	53.7486	42.4956
1:1356314_GG	-	bio5	40.6033	36.2674	13:14452668_AA	-	bio10	52.6259	41.3598
1:1357238_CC	Px003712	bio5	49.7625	42.8291	13:14452871_TT	-	bio5	59.542	44.0098
1:1357238_CC	Px003712	bio10	40.5369	35.7164	13:14452871_TT	-	bio10	57.5131	42.7576
1:1357238_TT	Px003712	bio5	47.2773	40.6838	13:14452986_GG	-	bio5	44.8982	38.5304
1:1357238_TT	Px003712	bio10	41.8801	36.3993	13:14487584_TT	-	bio5	58.091	42.5375
1:1357580_AA	Px003712	bio5	59.179	46.7479	13:14487584_TT	-	bio10	57.348	41.3087
1:1357580_AA	Px003712	bio10	54.6592	43.634	13:14488258_GG	-	bio5	47.9731	37.795
1:1357580_GG	Px003712	bio5	48.3786	41.7498	13:14488412_AA	-	bio5	40.0415	35.8994
1:1357763_GG	Px003712	bio5	39.5676	35.6728	13:15918331_CC	Px006187	bio5	42.8515	37.4069
1:1357763_TT	Px003712	bio5	48.0654	40.919	13:1605634_GG	-	bio5	54.9969	41.1579
1:1357763_TT	Px003712	bio10	41.8583	36.3164	13:1605634_GG	-	bio10	52.0817	39.4632
1:1357907_CC	Px003712	bio5	42.2242	37.0919	13:1607687_TT	Px005956	bio5	44.4389	38.5477
1:1358351_CC	Px003712	bio5	47.1409	40.5892	13:1607687_TT	Px005956	bio10	45.4054	38.6157
1:1358351_TT	Px003712	bio5	50.5482	41.8813	13:16152299_GG	Px006328	bio5	42	35.8912
1:1358351_TT	Px003712	bio10	42.3526	36.1981	13:16152299_GG	Px006328	bio10	44.2718	36.672
1:1378892_CC	Px003713	bio5	51.0132	41.6496	13:16159144_CC	Px006328	bio5	40.9837	35.719
1:1378892_CC	Px003713	bio10	44.4565	37.2033	13:16159144_TT	Px006328	bio5	46.4373	37.0192
1:1378892_TT	Px003713	bio5	59.2815	44.9431	13:16159144_TT	Px006328	bio10	45.8614	36.4088
1:1378892_TT	Px003713	bio10	53.8661	41.7889	13:16159562_TT	-	bio5	54.6005	42.8739
1:1379011_AA	Px003713	bio5	44.6549	38.3262	13:16159562_TT	-	bio10	53.729	41.604
1:1381040_CC	-	bio5	41.5376	36.2055	13:18118288_TT	-	bio5	47.0335	40.3709
1:1394715_AA	-	bio5	51.2327	41.2733	13:18118288_TT	-	bio10	45.0019	38.2492
1:1394715_AA	-	bio10	44.2977	36.8143	13:18614710_AA	-	bio5	42.7778	36.2198
1:1394715_TT	-	bio5	42.5065	36.82	13:19763014_GG	-	bio5	45.8386	37.084
1:1395045_AA	Px003715	bio5	46.3897	39.2504	13:19797647_CC	Px006679	bio5	44.7402	35.8426
1:1395045_GG	Px003715	bio5	50.6729	42.6675	13:19819537_TT	Px006677	bio5	45.9532	36.8332
1:1395045_GG	Px003715	bio10	41.899	36.364	13:2332432_GG	Px008093	bio5	42.4834	36.7327
1:1399055_AA	Px003716	bio5	51.5247	43.3152	13:2565139_TT	-	bio5	47.4638	40.9778
1:1399055_AA	Px003716	bio10	42.2333	36.5405	13:2581435_CC	-	bio5	46.9542	38.6371
1:1399055_TT	Px003716	bio5	60.6932	47.3683	13:2581435_CC	-	bio10	45.794	37.6792
1:1399055_TT	Px003716	bio10	53.1123	42.5276	13:2723508_CC	-	bio5	47.1722	35.9418
1:1399216_CC	Px003716	bio5	43.3827	38.2022	13:2849843_TT	-	bio5	43.7548	37.9214
1:1399216_CC	Px003716	bio7	51.2228	35.7174	13:3510591_AA	Px010623	bio5	49.9099	39.2574
1:1399216_TT	Px003716	bio5	57.3662	45.7214	13:3510591_AA	Px010623	bio10	47.7125	37.8143
1:1399216_TT	Px003716	bio10	50.0161	40.9118	13:351597_GG	-	bio5	43.6637	35.7981
1:1399695_AA	Px003716	bio5	48.739	41.2806	13:3517275_CC	Px010622	bio5	51.3718	40.5678
1:1399695_TT	Px003716	bio5	54.4821	43.5094	13:3517275_CC	Px010622	bio10	49.0398	38.9923
1:1399695_TT	Px003716	bio10	47.49	38.8963	13:3518351_GG	Px010622	bio5	45.6236	37.1574
1:1402755_AA	Px003717	bio5	44.8452	39.2308	13:3518514_TT	Px010622	bio5	48.6304	39.0853
1:1402755_GG	Px003717	bio5	49.7703	42.3008	13:3518514_TT	Px010622	bio10	45.567	37.0496
1:1402755_GG	Px003717	bio10	42.2841	36.3575	13:3523471_GG	Px010621	bio5	46.1753	37.8865
1:1403330_AA	Px003717	bio5	47.7545	41.3554	13:3523471_GG	Px010621	bio10	43.9792	36.3399
1:1403330_GG	Px003717	bio5	59.8621	47.4568	13:3523606_GG	Px010621	bio5	49.6283	39.4445
1:1403330_GG	Px003717	bio10	51.2556	41.9913	13:3523606_GG	Px010621	bio10	46.9898	37.7527
1:1403456_AA	-	bio5	53.7012	43.933	13:3524037_TT	Px010621	bio5	50.855	39.7192
1:1403456_AA	-	bio10	48.304	39.8012	13:3524037_TT	Px010621	bio10	46.584	37.3535
1:1403456_GG	-	bio5	41.8894	36.7952	13:3529233_AA	Px010620	bio5	46.1754	37.631
1:1410355_CC	-	bio5	40.8957	35.6999	13:3529233_AA	Px010620	bio10	44.0279	35.8632
1:1411187_TT	-	bio5	44.3042	38.2981	13:3553523_TT	-	bio5	53.6076	42.7843
1:1411187_TT	-	bio10	41.2818	35.8287	13:3553523_TT	-	bio10	51.9462	41.2659
1:1411643_AA	-	bio5	42.4146	36.619	13:363883_AA	Px008052	bio5	56.7437	41.733
1:1411643_GG	-	bio5	45.9138	39.429	13:363883_AA	Px008052	bio10	56.3961	41.2012
1:1411728_CC	-	bio5	42.7195	36.6281	13:369496_AA	Px008052	bio5	45.3299	37.2167
1:14127779_AA	Px012847	bio7	50.9329	39.5338	13:369745_CC	Px008052	bio5	45.9557	37.3502
1:14134707_TT	Px012847	bio2	49.8915	40.9762	13:369745_CC	Px008052	bio10	43.7006	35.7665
1:14138444_AA	Px012847	bio2	52.751	42.9032	13:388487_GG	Px008052	bio5	44.5103	36.0147
1:14138444_TT	Px012847	bio2	46.7171	40.0213	13:388643_TT	Px008052	bio5	44.1296	36.0256
1:14140604_AA	Px012847	bio2	49.1501	38.4362	13:391861_TT	Px008051	bio5	47.4806	38.1099
1:1414182_CC	-	bio5	41.9283	37.2105	13:396827_GG	-	bio5	49.8775	40.7191
1:1414211_CC	-	bio5	45.4537	39.5243	13:396827_GG	-	bio10	46.0085	37.9031
1:1415044_GG	-	bio5	46.5857	39.9411	13:397022_CC	-	bio5	51.5095	41.8884
1:1415687_CC	-	bio5	40.6497	36.0528	13:397022_CC	-	bio10	45.9088	38.1818
1:1425752_TT	-	bio5	44.2121	38.0668	13:4042620_GG	-	bio5	47.3132	38.7636
1:1425752_TT	-	bio10	42.2692	36.3857	13:4042620_GG	-	bio10	47.8992	38.6648
1:1426220_AA	-	bio5	40.9337	35.9969	13:4142848_AA	-	bio5	48.7952	38.4064
1:1430270_CC	-	bio5	40.9809	35.9827	13:4227699_GG	-	bio5	48.6128	40.2355
1:1431618_CC	-	bio5	42.968	37.1382	13:4227699_GG	-	bio10	44.5429	37.385
1:14333968_AA	-	bio5	49.0121	38.1874	13:4229653_GG	-	bio5	42.9005	36.0585
1:14333968_AA	-	bio10	46.2718	36.0028	13:4252572_TT	-	bio5	44.4277	36.7742
1:1437122_TT	Px003719	bio5	44.4686	37.169	13:4256965_TT	-	bio5	49.7293	37.9416
1:14537556_TT	Px012875	bio5	48.1942	36.1253	13:4256965_TT	-	bio10	46.888	36.5148
1:15039061_TT	-	bio5	48.1513	36.9815	13:458563_TT	-	bio5	42.6473	36.1414
1:15039061_TT	-	bio10	45.5911	35.7104	13:459967_CC	-	bio5	46.4385	38.5664
1:15146287_TT	-	bio5	45.5589	35.9602	13:460078_GG	-	bio5	43.1009	36.2411
1:153433_AA	-	bio5	43.3332	35.8256	13:4779994_GG	-	bio5	44.7263	36.2179
1:153758_AA	-	bio5	42.637	36.4027	13:5286924_TT	Px006039	bio5	43.5322	36.5131
1:154907_AA	-	bio5	42.2853	36.0733	13:5305607_GG	-	bio5	40.814	36.1936
1:15880947_GG	-	bio5	40.7797	35.7478	13:5315600_CC	-	bio5	47.8775	38.8318
1:15881467_GG	-	bio5	45.595	38.6407	13:5315600_CC	-	bio10	43.3309	35.8998
1:15881502_GG	-	bio5	53.4126	43.7952	13:5324201_CC	Px006037	bio5	44.9882	37.756
1:15881502_GG	-	bio10	45.5136	38.3932	13:5325539_AA	Px006037	bio5	46.2053	38.4455
1:15881874_GG	-	bio5	45.3118	38.1279	13:5359926_AA	-	bio5	55.3946	39.2517
1:16256871_GG	Px008823	bio5	53.5861	41.6752	13:5359926_AA	-	bio10	53.3183	38.4756
1:16256871_GG	Px008823	bio10	50.0371	39.563	13:5409663_CC	-	bio5	44.0941	36.3349
1:1703517_AA	Px003730	bio5	43.068	37.188	13:5526116_AA	Px006116	bio5	44.9577	35.8458
1:1704677_CC	Px003730	bio5	41.5987	35.8561	13:5535765_AA	Px006115	bio5	44.2862	36.3054
1:1709502_AA	-	bio5	47.9992	39.1592	13:5542027_AA	-	bio5	46.3322	38.0277
1:1709502_AA	-	bio10	43.9217	36.5299	13:5542104_AA	-	bio5	46.42	36.5608
1:1728450_TT	-	bio5	43.6956	36.9967	13:5542104_TT	-	bio5	47.1598	38.7118
1:17653925_TT	-	bio5	46.0158	37.9539	13:5543277_GG	-	bio5	43.6501	36.444
1:17685141_TT	-	bio5	57.3465	44.3842	13:5561038_AA	-	bio5	44.2988	37.4568
1:17685141_TT	-	bio10	51.6679	40.8764	13:5572024_GG	-	bio5	42.136	36.2075
1:18048868_CC	Px005867	bio5	43.0797	37.0069	13:5572217_TT	-	bio5	51.2227	41.1926
1:18271204_TT	Px005886	bio5	40.8781	36.2002	13:5572217_TT	-	bio10	46.0614	37.9647
1:18647415_CC	-	bio5	43.0759	36.2819	13:5572525_CC	-	bio5	45.1917	37.9434
1:18649345_GG	-	bio5	51.7191	40.1794	13:5579057_AA	-	bio5	42.4542	36.6461
1:18649345_GG	-	bio10	49.4464	38.7511	13:5588769_GG	-	bio5	44.9105	37.9085
1:18649884_CC	-	bio5	48.4154	39.962	13:5588769_GG	-	bio10	46.8065	38.3764
1:18649884_CC	-	bio10	44.8957	37.4659	13:5589060_TT	-	bio5	65.1027	45.2461
1:18650355_AA	-	bio5	47.9754	40.229	13:5589060_TT	-	bio10	61.3952	43.4102
1:18650355_AA	-	bio10	42.908	36.4563	13:5589266_CC	-	bio5	58.16	42.4841
1:18651331_TT	-	bio5	43.8388	36.4126	13:5589266_CC	-	bio10	54.3451	40.5134
1:18736893_AA	-	bio5	49.9433	40.4258	13:5589381_CC	-	bio5	41.7621	35.7145
1:18736893_AA	-	bio10	44.2065	36.7718	13:5589661_AA	-	bio5	54.2632	40.1432
1:18816622_TT	-	bio5	44.8007	37.2801	13:5589661_AA	-	bio10	49.8472	37.7814
1:1889504_AA	Px003737	bio5	49.1549	37.671	13:5589855_TT	-	bio5	49.5611	37.6635
1:1889504_AA	Px003737	bio10	46.4612	36.1525	13:5590008_TT	-	bio5	52.6522	39.4759
1:18895425_CC	Px005906	bio5	47.0265	37.5757	13:5590008_TT	-	bio10	48.8178	37.6247
1:18896889_TT	Px005906	bio5	44.7849	36.6579	13:5608998_GG	-	bio5	43.7667	36.7492
1:18899639_TT	Px005906	bio5	44.4419	37.3437	13:5608998_GG	-	bio10	42.7853	35.7056
1:18900508_GG	-	bio5	50.1994	38.8868	13:5609711_GG	-	bio5	49.9108	38.5632
1:18900508_GG	-	bio10	45.1332	36.2457	13:5609711_GG	-	bio10	45.3247	36.0565
1:18900600_GG	-	bio5	57.4236	44.2557	13:5627685_AA	-	bio5	58.4684	44.0537
1:18900600_GG	-	bio10	52.84	41.5065	13:5627685_AA	-	bio10	53.428	40.9685
1:18901236_CC	-	bio5	47.266	37.0137	13:5627685_GG	-	bio5	46.9632	36.5632
1:18901236_CC	-	bio10	45.9227	36.2267	13:5636222_AA	Px006111	bio5	48.3656	38.5587
1:1917421_GG	-	bio5	47.5076	39.9023	13:5636222_AA	Px006111	bio10	44.9523	36.3562
1:1917421_GG	-	bio10	46.4358	38.6721	13:5636764_GG	Px006111	bio5	47.3015	38.7822
1:19322492_AA	Px005926	bio2	45.2129	38.3734	13:5636764_GG	Px006111	bio10	44.1765	36.6245
1:19367073_CC	-	bio2	43.1216	35.81	13:5639210_GG	Px006111	bio5	63.3245	46.8823
1:2195020_TT	Px003753	bio5	43.9308	38.3639	13:5639210_GG	Px006111	bio10	59.6384	44.5439
1:2202204_GG	Px003754	bio5	41.4395	36.3143	13:5650659_AA	-	bio5	51.0185	38.6632
1:2240335_CC	Px003755	bio5	43.6637	36.3636	13:5650659_AA	-	bio10	48.611	37.408
1:2373365_CC	-	bio5	46.2109	36.3852	13:5705165_TT	-	bio5	50.1585	40.8173
1:2594189_AA	Px003769	bio5	43.3141	36.5864	13:5705165_TT	-	bio10	49.2154	39.614
1:2594189_GG	Px003769	bio5	50.9513	38.7393	13:5783994_AA	-	bio5	41.8653	36.9346
1:2594189_GG	Px003769	bio10	48.5467	37.32	13:5847270_AA	Px006104	bio5	42.5939	36.3973
1:273656_CC	Px003665	bio7	54.1849	39.3861	13:5851673_TT	Px006104	bio5	46.4705	38.6545
1:2761042_CC	Px003779	bio5	42.3933	35.7872	13:5851673_TT	Px006104	bio10	42.3393	35.7472
1:2762072_TT	Px003779	bio5	42.1485	35.8325	13:5851739_GG	Px006104	bio5	51.5699	41.0187
1:2762124_AA	Px003779	bio5	50.3865	40.7341	13:5851739_GG	Px006104	bio10	47.4944	38.3776
1:2762124_AA	Px003779	bio10	43.1379	36.2789	13:5852038_AA	Px006104	bio5	46.1883	37.9601
1:318021_CC	-	bio5	44.1425	37.1471	13:5852038_AA	Px006104	bio10	44.0784	36.3346
1:318021_TT	-	bio5	60.1388	48.2581	13:5861728_TT	-	bio5	44.3223	38.0591
1:318021_TT	-	bio10	50.5805	42.0428	13:5914726_TT	-	bio5	47.5697	37.5765
1:3423947_TT	-	bio5	46.9189	38.0491	13:5914726_TT	-	bio10	45.8424	36.5556
1:3423947_TT	-	bio10	43.4433	35.7205	13:5915017_GG	-	bio5	48.4181	38.3237
1:3509631_CC	Px002514	bio5	48.658	39.8599	13:5969234_GG	-	bio5	47.7655	39.364
1:3509631_CC	Px002514	bio10	44.8534	37.1359	13:6060126_AA	-	bio5	47.6145	39.1743
1:3509631_TT	Px002514	bio5	43.6142	37.3436	13:6060126_GG	-	bio5	42.1607	37.3017
1:3526649_TT	Px002514	bio5	43.1454	36.8093	13:6200844_GG	-	bio5	45.8306	38.0006
1:3539705_CC	-	bio5	50.4811	41.284	13:6355646_CC	-	bio5	43.2765	35.8619
1:3539705_CC	-	bio10	45.7048	37.9749	13:6927806_TT	Px006020	bio3	42.008	37.3121
1:3539705_GG	-	bio5	47.4422	39.7448	13:7741889_CC	Px006094	bio5	46.7777	38.2083
1:3539705_GG	-	bio10	41.8071	35.725	13:7741889_CC	Px006094	bio10	43.6081	35.9417
1:3540036_AA	-	bio5	41.1144	35.8666	13:7756289_TT	-	bio5	48.8075	41.04
1:3540841_CC	-	bio5	42.1113	37.0013	13:7756289_TT	-	bio10	46.058	38.3072
1:3540841_TT	-	bio5	50.3729	41.6862	13:7758227_CC	-	bio5	52.8451	38.1259
1:3540841_TT	-	bio10	44.9888	37.8217	13:7758227_GG	-	bio5	51.7607	42.2342
1:3540913_GG	-	bio5	45.2606	37.7171	13:7758227_GG	-	bio10	48.0017	39.3609
1:3541169_AA	-	bio5	41.7538	36.6635	13:7758365_AA	-	bio5	55.4411	42.1883
1:3541419_AA	-	bio5	47.1495	39.5208	13:7758365_AA	-	bio10	52.7383	40.4621
1:3541419_CC	-	bio5	43.0091	37.1761	13:8946072_TT	-	bio5	46.0585	37.705
1:3567746_GG	-	bio5	42.7647	36.6075	13:9013216_AA	Px006260	bio5	51.5589	41.2289
1:3569023_GG	Px002516	bio5	42.9068	37.1203	13:9013216_AA	Px006260	bio10	47.1062	38.3205
1:394833_AA	Px003671	bio5	43.2268	37.1515	13:929416_GG	-	bio5	44.5796	37.4027
1:4020380_GG	Px002527	bio5	41.3504	36.2494	13:929416_TT	-	bio5	41.2508	35.9462
1:4046456_AA	-	bio5	44.1359	35.9842	13:930046_CC	-	bio5	46.4287	39.5722
1:4177865_AA	-	bio5	51.3745	42.7709	13:930046_GG	-	bio5	43.7953	37.1986
1:4177865_AA	-	bio10	42.5016	36.6443	13:932687_AA	-	bio5	48.7822	39.9316
1:4177865_TT	-	bio5	50.6503	42.2407	13:932687_AA	-	bio10	42.2036	35.6985
1:4177865_TT	-	bio10	41.9773	36.2524	13:932687_GG	-	bio5	48.436	40.6461
1:4178178_AA	-	bio5	41.9745	36.1046	13:932733_CC	-	bio5	43.3396	37.2995
1:4178178_TT	-	bio5	42.6842	36.6495	13:932733_TT	-	bio5	44.7146	37.2235
1:4190096_CC	-	bio5	44.3164	35.6503	13:934333_TT	-	bio5	44.0344	37.5918
1:4403283_AA	-	bio5	45.7817	38.6333	13:9395991_AA	Px006385	bio5	58.4516	45.7398
1:4403426_CC	-	bio5	42.6516	36.9302	13:9395991_AA	Px006385	bio10	52.7817	42.1134
1:4838614_CC	-	bio5	48.7827	41.3614	13:9404459_CC	-	bio5	41.9071	35.8004
1:4838614_GG	-	bio5	47.9599	40.772	13:9406284_CC	-	bio5	44.5827	37.5025
1:4839305_AA	-	bio5	45.5177	39.343	13:9931587_CC	-	bio5	49.0309	38.356
1:4839305_GG	-	bio5	46.9444	40.1507	13:9931587_CC	-	bio10	48.4903	37.6763
1:4839438_AA	-	bio5	41.0668	35.6925	15:10127984_GG	Px008629	bio5	60.7852	46.9335
1:4839438_TT	-	bio5	41.1167	35.7762	15:10127984_GG	Px008629	bio10	55.689	43.7428
1:4839625_AA	-	bio5	44.664	38.7465	15:10334234_GG	Px008641	bio5	43.4929	37.017
1:4839625_TT	-	bio5	46.9281	40.3866	15:10334234_GG	Px008641	bio10	41.9386	35.6677
1:4839656_CC	-	bio5	44.9618	38.7887	15:10341401_AA	Px008643	bio5	49.1423	37.9665
1:4839656_TT	-	bio5	42.3165	37.1408	15:10341401_AA	Px008643	bio10	46.2739	36.4306
1:4840063_AA	-	bio5	46.5569	40.0766	15:12302793_AA	-	bio5	45.8498	39.4041
1:4840063_TT	-	bio5	43.8151	37.9496	15:14076351_TT	-	bio5	51.6392	37.3653
1:4840295_AA	-	bio5	42.7928	37.4381	15:14076351_TT	-	bio10	50.4272	36.877
1:4840295_GG	-	bio5	43.6526	37.89	15:14643296_AA	-	bio5	52.5952	36.4216
1:4862019_AA	-	bio5	46.6446	38.5694	15:14643296_AA	-	bio10	50.9872	36.0411
1:4862019_GG	-	bio5	51.9113	42.0346	15:14645764_CC	-	bio5	59.7532	39.7261
1:4862019_GG	-	bio10	46.614	38.378	15:14645764_CC	-	bio10	61.1097	40.045
1:4864878_CC	Px002572	bio5	49.9125	40.5396	15:14646707_TT	-	bio5	56.3703	36.6955
1:4864878_CC	Px002572	bio10	43.4451	36.1934	15:14646707_TT	-	bio10	53.3397	36.2461
1:4864878_TT	Px002572	bio5	44.6632	37.0894	15:14647952_TT	-	bio5	52.5741	41.9317
1:4867127_CC	Px002572	bio5	43.407	36.7531	15:14647952_TT	-	bio10	52.2871	41.1139
1:4867127_TT	Px002572	bio5	44.0672	37.2798	15:14719811_CC	-	bio5	52.8664	40.3593
1:4867623_AA	Px002572	bio5	46.6891	39.1193	15:14719811_CC	-	bio10	50.6533	39.0245
1:4867623_AA	Px002572	bio10	43.392	36.6768	15:19549774_GG	Px009232	bio5	43.1671	36.911
1:4867623_GG	Px002572	bio5	45.7492	38.8944	15:4116657_CC	-	bio5	43.2734	36.2154
1:4867623_GG	Px002572	bio10	43.2014	36.8115	15:8962618_TT	-	bio5	47.0546	38.7112
1:4870118_AA	Px002572	bio5	42.0213	36.1401	16:15157397_GG	Px010328	bio5	43.3256	37.0379
1:4870118_GG	Px002572	bio5	41.3359	36.0903	16:16080736_GG	-	bio5	49.451	39.6974
1:5451830_CC	-	bio5	41.9759	36.7106	16:16081254_AA	-	bio5	42.8057	36.4763
1:5494051_GG	Px002614	bio5	51.6063	44.1132	16:19439907_GG	-	bio5	44.0865	37.6264
1:5494051_GG	Px002614	bio10	46.9857	40.3259	16:4474174_TT	Px009732	bio5	46.6176	36.6567
1:5515249_GG	-	bio5	46.9127	37.5278	16:4476538_TT	Px009732	bio5	46.5721	35.8077
1:5515249_GG	-	bio10	44.0636	35.7131	16:4476597_GG	Px009732	bio5	53.959	38.6979
1:551761_TT	-	bio5	51.7911	42.9267	16:4476597_GG	Px009732	bio10	50.7016	37.4476
1:551761_TT	-	bio10	43.6973	37.2863	16:6669320_AA	Px009817	bio5	54.6923	36.7508
1:5588953_GG	Px002624	bio5	42.6422	37.2261	16:6669320_AA	Px009817	bio10	52.9298	36.5346
1:6091342_TT	-	bio5	69.1856	46.849	16:6669320_GG	Px009817	bio5	50.8322	41.3222
1:6091342_TT	-	bio10	64.8991	45.0992	16:6669320_GG	Px009817	bio10	45.2773	37.674
1:6598186_GG	Px002666	bio5	45.984	36.8566	16:7662038_GG	-	bio5	45.3316	36.3744
1:6712456_AA	-	bio5	44.9578	36.8444	16:8159729_GG	-	bio5	48.7448	38.6052
1:6712672_AA	-	bio5	45.7676	37.0784	16:9955208_GG	Px010213	bio5	52.1369	41.0674
1:6713736_CC	-	bio5	50.2686	39.3436	16:9955208_GG	Px010213	bio10	46.2089	37.6079
1:6713736_CC	-	bio10	46.5526	37.085	17:15419750_AA	Px012020	bio8	43.29	38.6462
1:7225560_TT	Px003267	bio2	51.5851	42.2781	17:17897031_TT	-	bio5	48.0664	38.6722
1:7225560_TT	Px003267	bio7	52.6458	37.8753	17:17897031_TT	-	bio10	44.8749	36.2273
1:7273820_TT	-	bio5	42.7856	36.9987	17:4166692_CC	-	bio2	44.2753	35.6931
1:7307534_AA	-	bio5	42.1506	36.6434	17:4166692_TT	-	bio2	51.359	41.4357
1:7393775_CC	Px003249	bio5	41.7398	35.9288	17:4166692_TT	-	bio7	49.3552	36.2255
1:7615223_CC	-	bio5	42.7306	35.8089	17:422568_AA	-	bio5	50.1408	37.7812
1:8077334_CC	Px003207	bio4	48.9732	35.7632	17:422568_AA	-	bio10	47.8759	36.7238
1:8077334_CC	Px003207	bio7	55.8197	39.4618	3:16474263_CC	-	bio5	44.8244	37.3293
1:8078349_TT	Px003207	bio5	41.9647	35.9023	3:18621536_CC	Px005082	bio5	46.322	36.7382
1:8087252_AA	-	bio5	45.8919	36.4114	3:2402171_TT	-	bio5	45.5329	35.8204
1:8091039_CC	-	bio5	47.9364	38.6652	3:2412993_GG	-	bio5	50.117	38.704
1:8106571_AA	Px003206	bio5	46.9816	37.8149	3:2412993_GG	-	bio10	50.029	38.1547
1:8106741_AA	Px003206	bio5	45.8891	36.8731	3:6726850_TT	Px011754	bio5	46.7533	37.5632
1:8160003_CC	Px003202	bio5	55.5787	41.5329	4:8063878_CC	Px004703	bio5	45.2244	37.573
1:8160003_CC	Px003202	bio10	52.1469	39.6904	4:8063878_TT	Px004703	bio5	43.5983	35.8467
1:8160381_TT	Px003202	bio5	46.2169	37.8924	5:10273912_CC	Px007885	bio5	41.0864	36.0596
1:8160381_TT	Px003202	bio10	45.3106	36.8175	5:1050375_AA	Px008129	bio5	45.0672	36.6622
1:8807536_TT	-	bio3	52.8223	38.2599	5:10648006_AA	-	bio5	42.3156	35.9737
1:8807589_AG	-	bio3	48.0884	36.6449	5:11802197_TT	Px007339	bio6	43.0492	36.1938
1:8864061_CC	Px003177	bio5	41.642	36.3054	5:11815334_GG	Px007340	bio6	44.7354	37.2781
1:9090366_GG	Px003163	bio5	43.0066	36.3769	5:11815334_TT	Px007340	bio6	44.0017	37.728
1:9114623_CC	Px003161	bio5	49.3071	39.2931	5:11820699_TT	-	bio6	45.2255	37.999
1:9114623_CC	Px003161	bio10	46.5937	37.5104	5:11842782_AA	Px007342	bio6	48.9689	40.8434
1:9133819_AA	Px003161	bio5	49.3263	39.4996	5:11845554_AA	Px007342	bio6	47.4637	39.8989
1:9133819_AA	Px003161	bio10	45.1148	36.8361	5:11848381_CC	Px007342	bio1	43.6968	36.484
1:9394167_GG	Px003151	bio5	54.021	42.0848	5:11848381_CC	Px007342	bio6	56.7967	44.9192
1:9394167_GG	Px003151	bio10	51.2676	40.2901	5:11848381_CC	Px007342	bio11	47.062	38.8541
1:9395914_AA	Px003151	bio5	48.6955	39.8869	5:11862353_TT	-	bio6	44.2515	36.7115
10:14001952_AA	Px002799	bio5	42.5956	35.9902	5:15429882_TT	-	bio5	50.35	39.9567
10:18222791_CC	-	bio5	53.3286	40.6298	5:15429882_TT	-	bio10	46.7106	37.5878
10:18222791_CC	-	bio10	48.0746	37.8946	5:15430343_GG	-	bio5	47.3861	38.8147
10:2276159_AA	-	bio5	48.357	37.0685	5:15430343_GG	-	bio10	43.4205	35.8205
10:2276897_AA	-	bio5	49.2644	37.4057	5:15433536_AA	-	bio5	47.2534	39.2931
10:2276897_AA	-	bio10	46.7117	36.0563	5:15433536_AA	-	bio10	42.5026	36.0098
10:2326282_AA	-	bio5	44.2684	36.5796	5:15435217_TT	-	bio5	51.3773	41.0507
10:6338996_CC	Px002440	bio2	42.8611	36.8951	5:15435217_TT	-	bio10	49.3305	39.4786
10:6338996_CG	Px002440	bio2	49.0107	39.4772	5:15435469_AA	-	bio5	50.5294	41.5809
10:7420861_AA	-	bio5	42.5532	37.0976	5:15435469_AA	-	bio10	47.1053	39.0674
10:9197738_AA	-	bio2	44.1603	36.6754	5:15436232_CC	-	bio5	45.909	37.6265
10:9197768_AA	-	bio2	43.5782	36.4534	5:15436232_CC	-	bio10	45.2103	36.788
10:9197810_TT	-	bio2	41.9864	35.6627	5:15439103_GG	-	bio5	46.2195	38.2733
11:11631577_CC	-	bio5	43.537	37.3101	5:15439103_GG	-	bio10	42.6452	35.7205
11:11787990_GG	-	bio5	41.9724	36.5239	5:1626417_AA	-	bio5	47.4501	36.727
11:13247443_TT	Px008208	bio5	46.4054	37.2087	5:1626453_CC	-	bio5	50.4637	39.404
11:13418317_AA	Px008211	bio5	44.0513	36.1116	5:1626453_CC	-	bio10	48.0993	37.8501
11:13564170_AA	Px003818	bio2	43.7121	37.4732	5:1631011_GG	Px003981	bio5	48.8904	37.3344
11:13564170_TT	Px003818	bio2	43.7198	36.2466	5:1631011_GG	Px003981	bio10	46.8004	36.1711
11:14437360_AA	-	bio5	44.3289	37.7594	5:1631602_TT	Px003981	bio5	47.2035	36.92
11:14770078_TT	Px003620	bio5	44.9862	36.5509	5:1631602_TT	Px003981	bio10	45.271	35.707
11:14865427_AA	Px004014	bio5	58.2437	44.8449	5:1924951_CC	-	bio5	45.4391	36.8237
11:14865427_AA	Px004014	bio10	54.0835	42.2433	5:3236084_CC	-	bio5	46.6014	37.1367
11:14865706_TT	Px004014	bio5	41.6695	35.8718	5:3236084_GG	-	bio5	51.8122	40.8828
11:14890663_GG	Px004013	bio5	48.1854	39.899	5:3236084_GG	-	bio10	47.6959	38.2878
11:14890663_TT	Px004013	bio5	46.861	38.7304	5:4132673_TT	Px013874	bio5	45.4332	35.7549
11:14891148_GG	Px004013	bio5	43.7405	37.568	5:4410220_GG	-	bio5	45.1073	36.1146
11:14891672_CC	Px004013	bio5	48.1362	40.4884	5:4410220_TT	-	bio5	50.1512	39.1659
11:14891672_CC	Px004013	bio10	43.8478	37.3081	5:4410220_TT	-	bio10	46.4925	36.8858
11:14899533_GG	-	bio5	43.3417	35.7445	5:5109452_TT	Px010192	bio5	44.1894	36.7473
11:14902739_AA	-	bio5	46.6487	37.0715	5:6141424_AA	-	bio5	41.0556	35.7453
11:14903548_AA	-	bio5	61.0764	46.6318	5:6965337_CC	Px005422	bio16	46.1401	36.7354
11:14903548_AA	-	bio10	54.3036	42.5862	5:6971473_AA	-	bio16	50.2073	38.0518
11:14908150_CC	-	bio5	41.2136	35.995	5:6971473_GG	-	bio13	51.5329	35.7996
11:14908498_GG	-	bio5	48.7584	38.5849	5:6971473_GG	-	bio16	51.071	39.2412
11:14908619_GG	-	bio5	40.6473	36.0643	5:6971499_GG	-	bio16	46.2519	36.8323
11:14909865_AA	-	bio5	50.0418	39.5955	5:6973906_CC	Px005423	bio16	46.8176	36.898
11:14909865_AA	-	bio10	43.8763	35.93	5:6976799_TT	-	bio1	42.8943	36.5414
11:14910026_TT	-	bio5	45.7372	38.7207	6:11635820_AA	Px017933	bio5	45.1657	36.3452
11:14910026_TT	-	bio10	42.7058	36.3267	6:13269140_CC	Px014654	bio16	43.3889	36.3018
11:14910896_GG	-	bio5	50.168	39.8456	6:731856_AA	Px000629	bio5	48.4337	38.2689
11:14910896_GG	-	bio10	45.0313	36.5364	6:731856_AA	Px000629	bio10	45.6065	36.4326
11:14918255_TT	-	bio5	55.2196	42.7296	8:10002685_TT	Px015890	bio5	53.6678	41.885
11:14918255_TT	-	bio10	50.3326	39.7776	8:10002685_TT	Px015890	bio10	49.8866	39.6658
11:14918322_GG	-	bio5	49.2592	40.9435	8:10005056_CC	Px015890	bio5	41.047	35.6388
11:14918322_GG	-	bio10	42.3353	36.1842	8:10036046_AA	-	bio5	47.1264	37.4085
11:14919389_AA	-	bio5	54.5602	42.7747	8:10036092_GG	-	bio5	46.6416	37.5343
11:14919389_AA	-	bio10	49.4447	39.4794	8:10057223_TT	-	bio5	45.4834	37.762
11:14921428_GG	-	bio5	41.2022	35.757	8:10068060_GG	-	bio5	45.735	38.6017
11:14922435_CC	-	bio5	43.3856	36.8279	8:10164493_AA	Px015894	bio5	44.6767	37.1063
11:14923700_CC	Px004012	bio5	47.2268	38.4765	8:10182016_CC	Px015894	bio5	45.3502	38.3781
11:14923700_CC	Px004012	bio10	43.3515	35.9171	8:10182016_CC	Px015894	bio10	42.5583	36.1684
11:14973656_CC	-	bio5	41.0088	36.3097	8:10182213_TT	Px015894	bio5	47.3405	39.7024
11:14998204_TT	-	bio5	45.381	36.621	8:10182213_TT	Px015894	bio10	43.8107	37.0077
11:15608538_AA	Px003569	bio5	48.4548	37.146	8:10183041_GG	Px015894	bio5	48.2902	39.2248
11:15882224_GG	Px003576	bio5	46.0283	36.7737	8:10183041_GG	Px015894	bio10	43.3366	35.9743
11:16595970_CC	-	bio5	45.3678	36.1007	8:10184174_CC	Px015894	bio5	44.0631	37.4344
11:17187230_AA	-	bio5	48.2254	37.9503	8:10185169_GG	Px015894	bio5	45.8466	38.9083
11:17187230_AA	-	bio10	45.5283	36.2235	8:10190687_GG	Px015894	bio5	42.2341	36.3362
11:17348086_CC	-	bio5	51.0616	39.5094	8:10621523_AA	-	bio5	49.7773	40.2177
11:17348086_CC	-	bio10	47.4742	37.2591	8:10621523_AA	-	bio10	43.9462	36.5602
11:17348086_TT	-	bio5	45.7251	35.7257	8:10621523_TT	-	bio5	48.2759	38.304
11:17348322_AA	-	bio5	56.7809	43.4665	8:10905886_AA	-	bio5	46.9055	39.7541
11:17348322_AA	-	bio10	52.3911	40.6612	8:10905886_AA	-	bio10	41.895	35.9843
11:17350008_TT	-	bio5	45.9233	37.0405	8:11094286_CC	-	bio5	50.2299	37.4967
11:17352241_TT	Px004050	bio5	52.7555	40.8403	8:11097707_TT	Px016746	bio5	44.7262	37.4923
11:17352241_TT	Px004050	bio10	50.4041	39.2003	8:11098109_TT	Px016746	bio5	45.3161	37.6797
11:17352637_GG	Px004050	bio5	47.6739	39.8724	8:11940847_AA	-	bio5	43.4811	36.7221
11:17352637_GG	Px004050	bio10	47.1236	38.7245	8:11974027_CC	-	bio5	56.4278	40.8459
11:17356902_AA	Px004050	bio5	57.9851	42.9724	8:11974027_CC	-	bio10	54.9891	39.8514
11:17356902_AA	Px004050	bio10	52.9812	40.288	8:11981884_AA	-	bio5	47.0851	37.7899
11:17423445_AA	Px004045	bio5	47.3949	37.7158	8:12058427_AA	-	bio5	43.6417	35.9257
11:17521729_GG	Px004042	bio5	47.981	38.5239	8:12255806_CC	-	bio5	45.4985	39.5894
11:1828671_AA	Px001933	bio5	48.3039	39.371	8:12959547_AA	Px002138	bio5	42.4123	36.3268
11:1828671_AA	Px001933	bio10	45.9725	37.6773	8:13101318_TT	-	bio5	43.2664	35.7868
11:1828724_GG	Px001933	bio5	42.2232	35.868	8:13363715_CC	-	bio5	41.83	36.3454
11:1828887_AA	Px001933	bio5	44.7172	37.7528	8:13365004_TT	-	bio5	41.1466	36.0935
11:1828887_AA	Px001933	bio10	44.5125	37.0362	8:13375647_TT	-	bio5	41.2519	35.9368
11:1829858_TT	Px001933	bio5	41.8388	35.9732	8:13376597_CC	-	bio5	43.2902	37.3398
11:1838612_TT	-	bio5	42.7976	35.9724	8:13377041_CC	-	bio5	41.3932	36.1096
11:1844318_AA	-	bio5	49.6328	37.837	8:13378169_GG	-	bio5	46.1077	38.6257
11:1844318_AA	-	bio10	46.3985	36.0051	8:13473324_AA	-	bio5	45.4151	35.9306
11:1867388_CC	Px001932	bio5	50.0411	41.1573	8:13474263_GG	-	bio5	44.9854	36.7441
11:1867388_CC	Px001932	bio10	44.703	37.5369	8:13475398_GG	-	bio5	44.3548	37.3592
11:32353_TT	-	bio5	52.9947	42.2207	8:13475398_GG	-	bio10	42.9751	36.0805
11:32353_TT	-	bio10	49.6575	39.9505	8:13475489_TT	-	bio5	45.6897	38.3504
11:32520_CC	-	bio5	48.1805	39.6344	8:1385725_GG	Px014182	bio5	52.9493	41.8652
11:32520_CC	-	bio10	43.5426	36.5675	8:1385725_GG	Px014182	bio10	45.2026	37.3634
11:3347662_AA	Px002828	bio2	45.9728	36.0574	8:1385725_TT	Px014182	bio5	53.3122	42.4641
11:34361_AA	-	bio5	45.2098	37.2062	8:1385725_TT	Px014182	bio10	44.8414	37.3884
11:3462090_TT	-	bio5	47.99	35.9594	8:1388731_GG	Px014182	bio5	42.8995	35.8543
11:3462169_TT	-	bio10	46.2652	36.6317	8:1390748_AA	Px014182	bio5	47.3453	38.4197
11:3465978_GG	Px002823	bio5	45.7497	35.9778	8:1390748_TT	Px014182	bio5	47.6122	38.3342
11:3585344_TT	Px003109	bio5	51.5537	39.2256	8:1390778_CC	Px014182	bio5	48.2959	39.3498
11:3585344_TT	Px003109	bio10	46.9108	36.9065	8:1390778_TT	Px014182	bio5	47.8755	38.6902
11:3592662_AA	Px003109	bio5	47.7652	40.5562	8:1392871_TT	Px014182	bio5	43.9052	36.4194
11:3592662_AA	Px003109	bio10	42.0124	36.281	8:1395006_AA	Px014182	bio5	47.1607	37.7156
11:3596843_TT	Px003109	bio5	55.0213	42.8427	8:1395006_GG	Px014182	bio5	46.9874	38.2964
11:3596843_TT	Px003109	bio10	49.9394	39.8989	8:14141918_TT	Px017367	bio5	51.4042	41.3161
11:3597030_AA	Px003109	bio5	42.6534	36.4081	8:14141918_TT	Px017367	bio10	45.1109	37.3183
11:3603694_GG	Px003109	bio5	43.8937	36.433	8:14413689_AA	-	bio5	47.8362	39.2999
11:3604012_GG	Px003109	bio5	48.4758	40.7234	8:14414825_GG	Px017384	bio5	43.0668	36.8973
11:3608062_CC	Px003109	bio5	46.8558	37.0569	8:14415131_CC	Px017384	bio5	45.2897	38.6077
11:3608303_GG	Px003109	bio5	47.8482	38.1038	8:14415599_GG	Px017384	bio5	51.0688	41.9131
11:3608303_GG	Px003109	bio10	44.3325	36.0049	8:14418722_AA	-	bio5	45.023	38.7081
11:3608707_CC	Px003109	bio5	46.7155	37.7882	8:14421977_TT	-	bio5	45.0453	36.8733
11:3608757_CC	Px003109	bio5	43.4594	36.1002	8:15057853_AA	Px016530	bio5	46.2935	35.9699
11:404427_CC	Px002769	bio5	43.2501	35.8677	8:15148289_GG	-	bio5	43.7674	36.1783
11:4108841_GG	-	bio5	39.8113	35.6398	8:15165295_AA	-	bio5	48.9408	36.1701
11:41988_CC	-	bio5	52.5413	41.0083	8:15223408_CC	-	bio5	44.2904	37.3882
11:41988_CC	-	bio10	52.4266	40.432	8:15223408_TT	-	bio5	46.2733	37.583
11:4506867_CC	-	bio5	41.5882	35.6845	8:15821463_AC	-	bio5	48.0008	39.3627
11:4512228_AA	Px003598	bio5	48.8699	38.8029	8:15821463_CC	-	bio5	48.0268	39.8883
11:4512228_AA	Px003598	bio10	44.6046	36.239	8:16101555_AA	-	bio5	46.4413	36.3564
11:4512976_CC	Px003598	bio5	48.0635	39.669	8:16204281_AA	Px016134	bio5	51.1524	39.7384
11:4512976_CC	Px003598	bio10	45.6184	37.8036	8:16204281_AA	Px016134	bio10	47.778	37.7399
11:4514196_CC	Px003598	bio5	52.4575	42.2234	8:16369190_GG	-	bio5	44.2688	37.6991
11:4514196_CC	Px003598	bio10	45.4664	37.8249	8:16546697_CC	Px017062	bio5	42.6165	35.7002
11:4519674_GG	Px003598	bio5	49.3487	40.2402	8:16555224_GG	-	bio5	46.4405	37.2565
11:4519674_GG	Px003598	bio10	48.6282	39.154	8:17148240_CC	Px017079	bio5	44.2653	35.96
11:4520281_TT	Px003598	bio5	56.8661	41.495	8:17550208_AA	-	bio5	42.4872	35.9691
11:4520281_TT	Px003598	bio10	52.4037	39.4275	8:17551334_GG	-	bio5	47.129	38.6756
11:4520373_TT	Px003598	bio5	50.8422	39.3699	8:17551334_GG	-	bio10	46.1494	37.556
11:4520373_TT	Px003598	bio10	47.5431	37.3117	8:17553767_GG	-	bio5	41.9272	35.7673
11:4520839_TT	Px003598	bio5	43.9772	36.9048	8:17586114_GG	-	bio5	46.5453	37.3512
11:4716156_AA	-	bio5	53.8601	38.6609	8:17586114_GG	-	bio10	44.9384	35.98
11:4716156_AA	-	bio10	51.2448	37.5893	8:17959406_AA	-	bio2	61.9361	46.0418
11:4716156_CC	-	bio5	68.8117	47.7697	8:17959406_CC	-	bio2	68.0522	46.7697
11:4716156_CC	-	bio10	65.7274	45.9996	8:18617620_CC	-	bio5	51.9394	43.7938
11:4740227_GG	-	bio5	58.3765	45.453	8:18617620_CC	-	bio10	44.3068	38.2317
11:4740227_GG	-	bio10	54.453	42.826	8:18618918_CC	-	bio5	46.6857	39.7011
11:4742326_TT	-	bio5	50.0763	37.3096	8:18618918_TT	-	bio5	45.7968	37.5105
11:4742326_TT	-	bio10	51.396	37.4788	8:18619393_AA	-	bio5	42.7378	37.395
11:4745255_AA	-	bio5	52.3147	39.993	8:18620849_CC	-	bio5	50.9736	43.1415
11:4745255_AA	-	bio10	48.8359	37.8298	8:18620849_CC	-	bio10	43.3505	37.5448
11:4757554_TT	-	bio5	42.9638	36.351	8:18620849_GG	-	bio5	51.6904	42.1831
11:4757784_AA	-	bio5	47.2411	38.7488	8:18620849_GG	-	bio10	47.4166	39.2242
11:4771798_TT	-	bio5	49.2821	38.1465	8:18621885_AA	-	bio5	59.3826	45.8862
11:4777316_GG	-	bio5	51.2282	40.2567	8:18621885_AA	-	bio10	54.0979	42.5424
11:4777316_GG	-	bio10	51.2444	39.7817	8:18621885_GG	-	bio5	49.4101	41.6806
11:4778170_GG	-	bio5	46.0265	37.2273	8:18622886_AA	-	bio5	44.4463	37.9848
11:4781925_CC	-	bio5	47.487	36.265	8:18622886_TT	-	bio5	43.2379	36.3239
11:4781925_TT	-	bio5	49.0045	41.8516	8:18622921_GG	-	bio5	49.7591	41.4008
11:4781925_TT	-	bio10	43.8786	37.8108	8:18622921_GG	-	bio10	42.9171	36.602
11:4782916_TT	-	bio5	50.6266	40.2722	8:18622921_TT	-	bio5	44.7939	37.5253
11:4782916_TT	-	bio10	46.0914	37.5314	8:18623320_TT	-	bio5	55.4763	45.4641
11:4783004_GG	-	bio5	59.7182	44.9478	8:18623320_TT	-	bio10	47.6066	40.0909
11:4783004_GG	-	bio10	55.1758	42.3678	8:18638079_AA	-	bio5	49.5037	39.1221
11:4783185_TT	-	bio5	62.8371	46.7145	8:18670189_TT	-	bio5	62.3792	45.0738
11:4783185_TT	-	bio10	57.571	43.7914	8:18670189_TT	-	bio10	57.8958	42.9226
11:4784366_TT	-	bio5	45.823	37.5875	8:19757754_GG	-	bio5	45.7639	37.7916
11:4808174_GG	-	bio5	45.1254	37.6878	8:19757754_GG	-	bio10	43.7171	36.1696
11:4810373_GG	-	bio5	51.1665	42.6298	8:19757964_AA	-	bio5	49.2471	39.4649
11:4810373_GG	-	bio10	41.8967	36.1756	8:19757964_AA	-	bio10	46.0322	36.9924
11:5122313_AA	-	bio5	48.0362	39.9392	8:19758254_CC	-	bio5	44.7841	38.4566
11:5122313_AA	-	bio10	43.4962	36.5193	8:19758254_CC	-	bio10	42.087	36.0361
11:6166660_AA	-	bio5	44.4883	37.4115	8:19758324_GG	-	bio5	51.0208	40.8189
11:7344914_CC	-	bio5	48.994	40.8664	8:19758324_GG	-	bio10	49.8389	39.7187
11:7344914_CC	-	bio10	46.336	38.691	8:19758431_CC	-	bio5	47.0151	38.0461
11:7688109_TT	-	bio5	45.0206	36.7746	8:19758503_TT	-	bio5	44.187	37.9331
11:7691320_CC	-	bio4	54.5389	36.588	8:19758503_TT	-	bio10	42.1886	36.1858
11:7691320_CC	-	bio7	58.5877	38.3696	8:19758839_TT	-	bio5	49.5658	40.9232
11:7878525_CC	Px002495	bio5	49.745	41.3261	8:19758839_TT	-	bio10	47.9262	39.4754
11:7878525_CC	Px002495	bio10	44.2634	37.3256	8:19760909_AA	-	bio5	52.9245	42.1452
11:7879366_GG	Px002495	bio5	45.5037	39.0482	8:19760909_AA	-	bio10	48.0353	39.0158
11:7881893_CC	Px002494	bio5	45.3183	37.3537	8:19760945_TT	-	bio5	52.9786	41.5897
11:7905533_AA	-	bio5	56.254	40.8954	8:19760945_TT	-	bio10	49.937	39.6221
11:7905533_AA	-	bio10	52.7599	39.295	8:2453592_AA	-	bio5	48.9329	40.1312
11:7905952_CC	-	bio5	50.9993	40.3085	8:2453592_TT	-	bio5	55.7318	42.5404
11:7905952_CC	-	bio10	46.2361	37.4591	8:2453592_TT	-	bio10	49.6814	39.2034
11:7938719_AA	Px002490	bio5	43.9094	38.0329	8:2593029_CC	Px017606	bio5	46.5809	37.7793
11:7962071_GG	-	bio5	46.9857	38.0054	8:2799620_TT	Px017617	bio5	45.0849	38.6225
11:7962071_GG	-	bio10	44.2066	36.1463	8:3143861_AA	-	bio5	45.4238	35.9021
11:852365_AA	-	bio5	46.7157	36.4164	8:3488921_CC	-	bio5	47.6122	38.6181
11:8628082_AA	-	bio5	49.0852	39.8227	8:3488921_CC	-	bio10	44.5733	36.5222
11:8628082_AA	-	bio10	43.6781	36.3486	8:3542598_GG	Px001840	bio5	50.3337	39.22
11:8656942_AA	-	bio5	55.2738	44.9997	8:3542598_GG	Px001840	bio10	45.0589	36.2161
11:8656942_AA	-	bio10	45.4052	38.4001	8:4380946_CC	-	bio5	41.8499	36.7623
11:8656942_TT	-	bio5	44.776	37.1006	8:4456986_TT	-	bio5	43.686	36.0319
11:8739451_TT	Px003552	bio5	42.7337	35.911	8:4729020_CC	-	bio5	45.2851	37.3727
11:882507_AA	Px002164	bio5	43.4154	37.0149	8:4729361_CC	-	bio5	45.9532	37.9361
11:884726_GG	Px002164	bio5	42.8313	36.1851	8:4734375_GG	-	bio5	47.3685	37.7656
11:911730_TT	Px002164	bio5	42.4669	35.7146	8:4734587_GG	-	bio5	42.6897	35.9421
11:9383567_CC	Px008015	bio5	46.6316	35.953	8:5524039_AA	-	bio5	64.6856	48.0041
12:10125470_GG	-	bio5	41.4377	35.7416	8:5524039_AA	-	bio10	61.6755	46.0371
12:10127538_AA	-	bio5	43.7887	38.012	8:5524039_TT	-	bio5	69.1833	51.8703
12:10306783_AA	-	bio5	41.1364	36.2822	8:5524039_TT	-	bio10	62.0607	47.6728
12:10569132_GG	-	bio5	49.5078	39.7339	8:5612899_AA	-	bio5	47.9508	39.7969
12:10569132_GG	-	bio10	46.5265	37.7703	8:5615011_GG	-	bio5	41.9562	35.8752
12:1067092_GG	-	bio5	41.8985	36.7444	8:5615246_AA	-	bio5	49.9205	37.4059
12:10714498_GG	-	bio5	50.4222	38.3339	8:5615246_AA	-	bio10	47.0184	35.9892
12:10714498_GG	-	bio10	46.9347	36.3961	8:5615820_TT	-	bio5	44.0787	36.6822
12:11001958_AA	Px005825	bio2	42.6914	36.0393	8:5619030_CC	-	bio5	49.3063	37.6807
12:11002000_CC	Px005825	bio2	46.2957	38.5169	8:5619030_CC	-	bio10	46.7686	36.2974
12:11232595_TT	Px005808	bio5	43.5715	36.8871	8:611470_AA	Px014462	bio5	45.8175	37.8723
12:11328216_CC	Px005803	bio5	41.23	35.8356	8:614983_AA	-	bio5	42.5935	36.57
12:11335233_GG	-	bio5	47.2488	39.6012	8:616226_GG	-	bio5	51.7533	38.0429
12:11339773_TT	-	bio5	44.6801	37.8028	8:616226_GG	-	bio10	47.3491	36.0886
12:11340146_AA	-	bio5	43.0151	36.7091	8:6315735_CC	Px002992	bio5	42.4605	36.1847
12:11340146_TT	-	bio5	41.9473	36.844	8:6318187_AA	Px002992	bio5	43.4366	37.3676
12:11342091_GG	Px005802	bio5	45.2177	39.1389	8:6321470_AA	Px002992	bio5	44.2951	37.9002
12:11342166_AA	Px005802	bio5	45.3628	39.1056	8:6358682_CC	-	bio5	42.3487	36.9995
12:11343199_TT	Px005802	bio5	43.8354	37.5012	8:6359626_CC	-	bio5	46.335	39.5258
12:1147665_TT	-	bio6	53.3252	44.356	8:6360020_TT	-	bio5	51.5297	42.739
12:1147665_TT	-	bio11	48.5495	41.1586	8:6360152_CC	-	bio5	51.7935	43.1773
12:11605107_TT	-	bio5	43.3878	37.4633	8:6363594_AA	-	bio5	44.8721	35.915
12:11605394_AA	-	bio5	50.5224	41.7592	8:6363707_CC	-	bio5	45.4606	37.1814
12:11605394_AA	-	bio10	44.4185	37.4013	8:6364257_TT	-	bio5	50.4004	39.5867
12:11605587_AA	-	bio5	49.1552	40.8346	8:6365780_AA	-	bio5	46.1322	38.1755
12:11605587_AA	-	bio10	43.9041	37.107	8:6365780_TT	-	bio5	47.569	35.7065
12:11608103_TT	-	bio5	45.3634	38.4343	8:6366367_GG	-	bio5	53.3997	39.9952
12:11625815_TT	-	bio5	47.2042	39.1303	8:6366367_GG	-	bio10	45.9564	36.4544
12:11632563_CC	-	bio5	43.8803	38.0477	8:6366586_AA	-	bio5	55.0686	42.518
12:11894518_CC	-	bio2	53.8001	43.9942	8:6366586_AA	-	bio10	48.532	38.851
12:11894518_CC	-	bio7	45.0912	35.8834	8:6366971_GG	-	bio5	51.2007	39.4631
12:12328004_CC	Px004979	bio5	51.847	40.944	8:6366971_GG	-	bio10	46.5512	36.8691
12:12328004_CC	Px004979	bio10	47.7237	38.4329	8:6367128_TT	-	bio5	53.2097	41.4512
12:13196940_AA	Px005151	bio5	43.982	37.2419	8:6367128_TT	-	bio10	50.0466	39.3357
12:13198124_TT	Px005151	bio5	47.2685	39.5527	8:6367203_GG	-	bio5	48.531	38.8709
12:13351628_TT	-	bio5	48.3421	39.8042	8:6367203_GG	-	bio10	45.8332	37.188
12:13351628_TT	-	bio10	45.7358	37.8015	8:6367244_TT	-	bio5	57.9629	44.4881
12:13407788_TT	-	bio5	44.299	38.2811	8:6367244_TT	-	bio10	51.1059	40.6726
12:13701170_TT	Px010229	bio5	40.8747	35.829	8:6369409_GG	-	bio5	44.6891	36.1083
12:13999369_GG	-	bio5	48.8313	40.0063	8:6637896_TT	Px002976	bio5	46.8248	36.5446
12:13999675_AA	-	bio5	47.6984	39.0594	8:6644102_AA	-	bio5	45.2785	35.991
12:14000049_CC	-	bio5	54.0314	40.9861	8:6648969_GG	Px002975	bio5	47.6104	38.5254
12:14000049_CC	-	bio10	47.5288	37.4124	8:6648969_GG	Px002975	bio10	44.9094	36.6964
12:14142874_CC	Px005246	bio5	45.1639	36.5963	8:6649101_AA	Px002975	bio5	59.0632	46.0063
12:14142874_CC	Px005246	bio10	44.9313	36.2192	8:6649101_AA	Px002975	bio10	53.5633	42.6093
12:14202063_CC	-	bio5	44.2554	36.9567	8:6649209_GG	Px002975	bio5	54.4794	43.1963
12:14226373_GG	Px005238	bio5	50.4126	42.0994	8:6649209_GG	Px002975	bio10	55.8472	43.2221
12:14226373_GG	Px005238	bio10	43.5061	37.138	8:6649239_TT	Px002975	bio5	46.0986	38.9747
12:14227273_CC	Px005238	bio5	53.7729	44.6004	8:6649239_TT	Px002975	bio10	42.789	36.4215
12:14227273_CC	Px005238	bio10	49.7371	41.4034	8:6649441_CC	Px002975	bio5	54.7516	43.1628
12:14228191_TT	-	bio5	46.4265	39.4735	8:6649441_CC	Px002975	bio10	53.3028	41.4935
12:14228191_TT	-	bio10	41.5038	35.8039	8:6650419_AA	-	bio5	50.952	38.7725
12:14230535_AA	-	bio5	49.2803	42.1237	8:6650419_AA	-	bio10	49.4766	37.9528
12:14231606_TT	-	bio5	44.5839	37.7151	8:6694949_CC	Px002971	bio5	43.2194	36.4278
12:14232848_AA	-	bio5	41.1315	36.2824	8:6884318_GG	-	bio5	42.1831	36.1763
12:14583257_GG	-	bio5	52.1386	40.6375	8:7107933_GG	-	bio5	46.1811	35.9686
12:14583257_GG	-	bio10	48.7244	38.4372	8:7225804_AA	Px016229	bio5	49.9567	40.155
12:14596401_GG	-	bio5	44.2741	38.7378	8:7225804_AA	Px016229	bio10	44.6017	36.8301
12:14606006_AA	-	bio5	45.0673	38.148	8:7461772_GG	Px016221	bio5	44.9917	37.202
12:14606006_AA	-	bio10	45.0764	37.5643	8:7472181_AA	-	bio5	44.5715	37.5975
12:14608150_TT	-	bio5	42.4448	35.9906	8:7473624_AA	-	bio5	42.3759	36.5119
12:14613165_AA	-	bio5	47.5229	39.7663	8:7474383_GG	-	bio5	46.0926	37.5175
12:14617324_TT	Px010904	bio5	41.6271	36.3772	8:7474383_GG	-	bio10	43.7372	35.9203
12:14618919_GG	Px010904	bio5	42.9607	37.1356	8:8109587_AA	Px004917	bio5	41.9489	36.1594
12:14620184_GG	Px010904	bio5	44.3067	37.2634	8:8495202_GG	-	bio5	42.6972	35.8284
12:14724522_GG	-	bio5	52.9007	40.2672	8:8509805_GG	Px004901	bio5	45.8412	39.6454
12:14724522_GG	-	bio10	47.4899	37.4216	8:8509849_CC	Px004901	bio5	40.7847	36.1639
12:14786640_CC	-	bio5	49.2179	40.5709	8:8639819_AA	-	bio5	54.857	43.7235
12:14786640_CC	-	bio10	42.7777	36.2439	8:8639819_AA	-	bio10	49.9918	40.5589
12:15765904_AA	-	bio5	45.3495	37.6916	8:8951789_TT	-	bio5	48.4959	40.9695
12:15765904_GG	-	bio5	47.6727	40.2931	8:8951789_TT	-	bio10	41.7145	36.1134
12:15768515_GG	-	bio5	48.3862	38.8626	8:8952714_TT	Px001182	bio5	47.4593	40.4027
12:15768515_GG	-	bio10	44.0842	36.1193	8:8952714_TT	Px001182	bio10	40.9568	35.6385
12:15768515_TT	-	bio5	44.4965	37.8922	8:8988211_GG	Px001183	bio5	47.6213	36.2808
12:16105826_CT	-	bio5	41.4743	36.3962	8:9026001_CC	-	bio5	46.0264	38.899
12:16105826_TT	-	bio5	40.5757	35.8435	8:9026367_CC	-	bio5	42.3412	36.8567
12:16108243_AA	Px007826	bio5	47.1964	40.669	8:9328787_AA	-	bio5	40.9291	36.0873
12:16151574_GG	Px007826	bio5	45.5779	36.1089	8:9328828_CC	-	bio5	48.6874	38.7239
12:16177671_AA	-	bio5	48.6029	39.794	8:9328828_CC	-	bio10	45.8286	36.8295
12:16177671_AA	-	bio10	44.6227	37.2086	8:9470451_CC	-	bio5	46.2982	36.6414
12:16192338_CC	-	bio5	42.6048	37.0181	8:9470791_CC	-	bio5	44.3361	35.6398
12:16459130_TT	-	bio5	45.7486	36.942	8:9967710_TT	-	bio5	50.9312	40.3571
12:16616309_AA	Px007804	bio5	41.1538	36.0761	8:9967710_TT	-	bio10	47.0836	37.8251
12:16616379_AA	Px007804	bio5	45.8387	38.6404	8:9968922_GG	-	bio5	41.3797	35.7082
12:16616379_AA	Px007804	bio10	42.8149	36.2814	8:9981771_CC	Px015890	bio5	46.8693	38.9128
12:17142198_AA	-	bio5	52.6052	39.762	9:10263238_TT	-	bio5	47.6599	39.2329
12:17142198_AA	-	bio10	48.5385	37.721	9:10459575_TT	-	bio5	57.826	40.6202
12:17142367_AA	-	bio5	51.5199	38.9358	9:10459575_TT	-	bio10	55.8993	39.8369
12:17142367_AA	-	bio10	49.1085	37.6754	9:1069324_AA	-	bio5	47.6269	38.342
12:17175227_AA	-	bio5	45.7527	38.6575	9:1069324_AA	-	bio10	43.2743	35.7219
12:17429139_AT	-	bio5	43.8985	36.8043	9:1069701_TT	-	bio5	45.4718	36.7311
12:17429139_TT	-	bio5	55.774	43.8947	9:10830546_CC	-	bio5	44.2435	36.5053
12:17429139_TT	-	bio10	49.3453	39.9701	9:10830606_AA	-	bio5	46.64	37.1828
12:17637348_GG	-	bio5	45.9144	37.3338	9:10833036_GG	-	bio5	51.8793	40.2077
12:17637726_AA	-	bio5	54.6669	41.9735	9:10833036_GG	-	bio10	50.0199	38.825
12:17637726_AA	-	bio10	47.6821	38.1197	9:10840119_AA	-	bio5	43.4053	35.801
12:17805093_TT	-	bio5	42.1602	35.9238	9:11022536_CC	Px001518	bio5	43.1081	37.2242
12:17906552_TT	-	bio5	44.3449	38.5067	9:11022780_GG	Px001518	bio5	48.4133	39.7237
12:17993404_AA	-	bio5	44.8491	38.0749	9:11022780_GG	Px001518	bio10	42.4659	35.7758
12:18590182_CC	Px005201	bio5	41.371	35.9256	9:12110894_TT	Px000270	bio5	41.9343	35.8706
12:18595019_CC	Px005201	bio5	52.7052	41.0836	9:12370628_CC	Px000287	bio5	40.6333	35.8496
12:18595019_CC	Px005201	bio10	49.3258	39.0138	9:12392598_TT	-	bio5	49.0044	39.3042
12:18595354_TT	Px005201	bio5	44.3538	37.8556	9:12392598_TT	-	bio10	44.0342	36.2827
12:18597674_GG	Px005201	bio5	47.3965	39.4681	9:12392885_AA	-	bio5	46.1206	37.007
12:18597674_GG	Px005201	bio10	42.8277	36.2944	9:12535275_CC	Px000292	bio5	47.7856	36.6884
12:18597847_TT	Px005201	bio5	48.5365	40.8484	9:12535514_GG	Px000292	bio5	42.9928	36.2939
12:18597847_TT	Px005201	bio10	45.3777	38.3053	9:12586756_TT	Px000299	bio5	46.8317	37.192
12:18598631_AA	Px005201	bio5	47.9079	40.4977	9:13560135_GG	Px007219	bio5	47.1918	35.9616
12:18598631_AA	Px005201	bio10	43.6333	37.2457	9:135664_CC	Px016688	bio5	47.1535	39.8518
12:18599814_AA	Px005201	bio5	42.2356	37.3447	9:135664_CC	Px016688	bio10	42.1409	36.1894
12:18600794_TT	Px005201	bio5	45.0572	39.0348	9:13677868_CC	Px007217	bio5	47.0653	39.3448
12:18601133_CC	Px005201	bio5	48.8527	40.8134	9:13678667_AA	Px007217	bio5	47.4636	40.0883
12:18601133_CC	Px005201	bio10	47.5749	39.4165	9:13678899_AA	Px007217	bio5	46.6606	39.5192
12:18602678_CC	Px005201	bio5	45.4364	38.5521	9:13678899_AA	Px007217	bio10	42.8126	36.5082
12:18602678_CC	Px005201	bio10	43.9223	37.1125	9:13680199_TT	Px007217	bio5	57.6695	44.8075
12:18603301_GG	Px005201	bio5	44.4562	37.7677	9:13680199_TT	Px007217	bio10	52.1571	41.4201
12:18603835_TT	-	bio5	50.2542	41.4064	9:13681423_GG	-	bio5	44.0068	36.7867
12:18603835_TT	-	bio10	46.8592	38.8258	9:13683860_GG	Px007216	bio5	43.6314	36.8648
12:18610259_AA	Px005200	bio5	56.5545	45.5453	9:143305_AA	Px016688	bio2	43.3425	36.9635
12:18610259_AA	Px005200	bio10	53.4127	43.052	9:14379571_AA	Px000221	bio5	50.3402	41.5601
12:18610505_TT	Px005200	bio5	57.85	45.1331	9:14379571_AA	Px000221	bio10	47.4964	39.3597
12:18610505_TT	Px005200	bio10	55.7771	43.4478	9:14381078_CC	Px000221	bio5	46.6818	35.9647
12:19455422_GG	-	bio5	42.503	35.7141	9:14402475_TT	-	bio5	43.7758	36.3609
12:19765645_CC	Px005362	bio5	49.3725	39.085	9:14985581_CC	-	bio5	46.3157	37.0663
12:19765645_CC	Px005362	bio10	46.8593	37.5955	9:16065905_GG	Px000578	bio5	50.6455	40.6324
12:19765695_CC	Px005362	bio2	46.5502	38.4472	9:16065905_GG	Px000578	bio10	44.8585	37.0892
12:19772797_TT	Px005362	bio2	56.7311	42.9624	9:16409337_GG	-	bio5	52.0977	41.7156
12:19777368_GG	Px005362	bio2	53.8645	42.7781	9:16409337_GG	-	bio10	48.122	39.082
12:19810827_TT	Px005359	bio5	48.663	40.9891	9:16410417_GG	-	bio5	48.7931	39.8625
12:19810827_TT	Px005359	bio10	44.2797	37.5181	9:16410417_GG	-	bio10	44.3142	36.8781
12:19811111_AA	Px005359	bio5	48.6696	40.8104	9:16411412_AA	-	bio5	43.9011	37.927
12:19811111_AA	Px005359	bio10	43.6966	37.108	9:16411412_AA	-	bio10	41.9518	36.1833
12:19813691_AA	Px005359	bio5	58.5418	45.3116	9:16717961_AA	-	bio5	49.1883	36.3947
12:19813691_AA	Px005359	bio10	54.3391	42.3392	9:17292302_AA	-	bio5	46.3935	36.2902
12:19816060_AA	Px005359	bio5	59.9993	45.5913	9:17304593_AA	-	bio5	60.788	45.1819
12:19816060_AA	Px005359	bio10	57.0577	43.5792	9:17304593_AA	-	bio10	57.7956	43.4046
12:19817956_CC	Px005359	bio5	56.8826	45.1475	9:17506612_GG	-	bio5	59.3102	41.0184
12:19817956_CC	Px005359	bio10	55.0771	43.4502	9:17506612_GG	-	bio10	59.5412	40.9335
12:19818129_GG	Px005359	bio5	46.5322	39.2889	9:17778100_GG	-	bio5	42.0285	35.6682
12:19986089_AA	-	bio5	47.4169	39.3128	9:18385535_TT	Px001075	bio5	44.4274	37.1645
12:19986089_AA	-	bio10	42.4885	35.9255	9:18385561_CC	Px001075	bio5	46.9144	38.3827
12:19986127_TT	-	bio5	57.0069	44.327	9:18385561_CC	Px001075	bio10	43.8733	36.3223
12:19986127_TT	-	bio10	54.7649	42.6162	9:18385734_GG	Px001075	bio5	43.5599	38.267
12:19986254_GG	-	bio5	47.6968	39.1848	9:18385734_GG	Px001075	bio10	43.3641	37.5591
12:19986254_GG	-	bio10	43.3952	36.2524	9:18387383_CC	Px001075	bio5	48.2132	39.3109
12:2099039_GG	-	bio5	42.8739	36.2688	9:18387383_CC	Px001075	bio10	46.0858	37.1852
12:2514288_AA	-	bio5	46.5416	38.4153	9:18478055_TT	-	bio5	50.3455	40.2878
12:2514288_TT	-	bio5	44.9352	37.8839	9:18478055_TT	-	bio10	43.6931	36.261
12:2954552_AA	-	bio5	44.4328	37.4104	9:18703833_CC	Px002197	bio5	44.4174	36.1779
12:2976382_AA	-	bio5	46.7151	38.3751	9:18722150_GG	-	bio5	42.0331	36.0708
12:2977500_AA	-	bio5	47.326	38.3962	9:18802934_AA	-	bio5	49.4621	36.5487
12:2977500_AA	-	bio10	44.2927	36.3489	9:18802934_AA	-	bio10	51.3189	37.1234
12:2978833_CC	-	bio10	43.9308	37.7892	9:19099873_AA	Px002209	bio5	44.6375	36.3637
12:2979240_GG	-	bio5	47.8865	39.6653	9:19100009_CC	Px002209	bio5	47.5708	37.0332
12:2979240_GG	-	bio10	44.4388	37.1858	9:19109113_GG	Px002209	bio5	42.5625	35.6362
12:2979412_AA	-	bio5	40.7105	35.8831	9:19111784_GG	Px002209	bio5	44.6811	37.4777
12:2981218_CC	-	bio5	50.5621	40.8092	9:19115610_CC	Px002209	bio5	46.5957	38.167
12:2981218_CC	-	bio10	49.3505	39.6599	9:19117533_GG	Px002209	bio5	44.6279	37.7075
12:3061472_AG	-	bio5	52.8814	44.6723	9:19121232_TT	Px002209	bio5	45.8117	37.039
12:3061472_GG	-	bio5	52.8814	44.6723	9:19644460_AA	Px000699	bio5	48.6697	40.4864
12:3061909_TT	-	bio5	46.1436	39.9555	9:19644460_AA	Px000699	bio10	48.6381	39.7593
12:3061909_TT	-	bio10	43.8355	37.7589	9:2050198_AA	Px016888	bio5	41.8284	36.6983
12:344369_TT	-	bio5	46.9216	35.9123	9:2494088_AA	-	bio2	43.1549	36.9532
12:348315_CC	Px004443	bio5	48.4256	37.263	9:2494088_GG	-	bio2	42.9199	35.9771
12:348315_CC	Px004443	bio10	46.7929	36.3817	9:255522_AA	Px016682	bio5	46.2268	35.7387
12:351053_TT	-	bio5	43.976	35.7308	9:2585175_TT	-	bio5	49.2037	39.4361
12:4029788_CC	-	bio5	45.5807	37.7271	9:2585175_TT	-	bio10	46.042	37.3726
12:4029788_CC	-	bio10	44.816	36.8869	9:287140_GG	-	bio5	50.0871	39.4693
12:501257_AA	-	bio5	41.7623	36.3862	9:287140_GG	-	bio10	46.6285	37.3733
12:503349_TT	-	bio5	44.6622	37.107	9:3228078_AA	-	bio5	43.6591	35.8833
12:511309_AA	-	bio5	46.2508	38.1598	9:3278915_CC	Px017839	bio5	48.3123	37.9787
12:511309_AA	-	bio10	46.2527	37.7618	9:3278915_CC	Px017839	bio10	45.3056	36.1481
12:5849682_TT	-	bio5	42.8365	37.4347	9:3363572_TT	-	bio5	51.0148	41.4512
12:6036284_CC	Px004634	bio5	50.5072	40.7631	9:3363572_TT	-	bio10	45.6306	37.9388
12:6036284_CC	Px004634	bio10	45.2893	37.3026	9:3425415_AA	-	bio2	46.8069	36.5602
12:6036284_GG	Px004634	bio5	52.9824	41.2896	9:4450962_CC	-	bio5	51.1042	41.2291
12:6036284_GG	Px004634	bio10	48.23	38.4006	9:4450962_CC	-	bio10	45.807	37.754
12:6038227_TT	-	bio5	41.9235	35.9885	9:4454996_TT	-	bio5	55.2879	43.5311
12:7005691_AA	Px009845	bio5	54.3057	42.7438	9:4454996_TT	-	bio10	52.6579	41.5907
12:7005691_AA	Px009845	bio10	53.7252	41.8619	9:5341286_GG	Px005767	bio5	50.3807	42.1355
12:7025803_GG	-	bio5	48.8725	38.7349	9:5341286_GG	Px005767	bio10	45.1723	38.253
12:7025803_GG	-	bio10	47.7959	37.8648	9:5446859_CC	-	bio5	45.5492	37.725
12:7128987_CC	Px009835	bio5	43.1084	35.8222	9:5789650_GG	Px005788	bio5	45.0092	36.32
12:7128987_TT	Px009835	bio5	41.0205	36.3722	9:5789751_CC	Px005788	bio5	48.3976	37.6667
12:7137777_CC	Px009835	bio5	45.3421	36.7491	9:5789751_CC	Px005788	bio10	49.5231	37.8788
12:8273776_TT	-	bio5	52.2526	38.7206	9:6020196_AA	-	bio5	56.4518	43.9526
12:8273776_TT	-	bio10	48.8294	37.1917	9:6020196_AA	-	bio10	51.142	40.7312
12:8274744_TT	-	bio5	62.9563	42.3179	9:6020723_GG	-	bio5	48.7693	40.8709
12:8274744_TT	-	bio10	61.9573	41.8641	9:6020723_GG	-	bio10	45.2345	38.1322
12:8454360_AA	-	bio5	48.0902	37.8062	9:6021279_CC	-	bio5	43.3035	36.7908
12:8454360_AA	-	bio10	45.7444	36.3615	9:6021944_AA	-	bio5	47.1205	38.4678
12:8794835_AA	-	bio5	44.3206	36.4513	9:6023089_GG	-	bio5	54.2502	42.5639
12:8824757_TT	-	bio5	42.8141	37.1103	9:6023089_GG	-	bio10	49.6845	39.6214
12:894477_GG	-	bio5	42.4513	36.6924	9:6937567_CC	-	bio5	50.3767	37.317
12:9533030_AA	-	bio5	48.9312	36.8901	9:6937567_CC	-	bio10	52.1264	37.7459
12:9533030_AA	-	bio10	48.2855	36.5479	9:6937603_GG	-	bio5	50.08	40.8404
12:9867393_AA	-	bio5	43.6984	35.8731	9:6937603_GG	-	bio10	48.4352	39.3017
12:9894317_TT	-	bio5	52.6502	42.4493	9:8055251_CC	-	bio5	42.9841	36.0992
12:9894317_TT	-	bio10	46.3488	38.3105	9:8107720_GG	-	bio5	48.5617	37.6597
12:9913610_CC	-	bio5	45.1527	37.6651	9:8416810_AA	-	bio5	45.2789	36.8374
13:10027495_GG	-	bio5	47.1738	37.032	9:8416975_AA	-	bio5	46.1724	36.0558
13:1018068_GG	-	bio5	45.1147	35.9284	9:8417361_TT	-	bio5	48.0825	38.2388
13:10703881_AA	-	bio2	47.8619	39.0343	9:8417800_TT	-	bio5	47.7929	38.3261
13:10703881_GG	-	bio2	48.2628	39.664	9:8884145_CC	-	bio5	46.0863	37.2928
13:10703881_GG	-	bio7	47.2243	36.229	9:8889600_CC	Px017787	bio5	43.6077	36.7204
13:114414_TT	-	bio7	44.6938	35.7997	9:8889600_CC	Px017787	bio10	43.101	35.9839
13:11518129_GG	-	bio5	48.8201	38.8938	9:8890586_CC	Px017787	bio5	44.4367	36.9267
13:11518129_GG	-	bio10	44.9181	36.4536	9:8895882_GG	Px017787	bio5	45.6479	36.4297
13:11545606_GG	-	bio5	50.1624	38.3354	9:8895882_GG	Px017787	bio10	44.856	35.7571
13:11545606_GG	-	bio10	48.3219	37.2681	9:8900480_GG	Px017787	bio5	45.4268	36.8955
13:11550516_CC	-	bio5	42.6532	36.4091	9:8902658_GG	-	bio5	47.7789	39.856
13:11551814_TT	-	bio5	42.8314	35.7114	9:8902658_GG	-	bio10	42.3211	35.8339
13:11552129_GG	-	bio5	42.5388	36.4828	9:8909563_AA	Px017786	bio5	46.9402	36.8493
13:11552561_AA	-	bio5	70.0389	50.4436	9:8909563_CC	Px017786	bio5	45.7212	38.2115
13:11552561_AA	-	bio10	65.791	47.984	9:8909775_AA	Px017786	bio5	51.8788	40.2581
13:11552653_TT	-	bio5	62.8945	47.7905	9:8909775_AA	Px017786	bio10	49.5183	38.7886
13:11552653_TT	-	bio10	61.2734	46.0084	9:8909775_TT	Px017786	bio5	49.3095	40.7392
13:11552805_CC	-	bio5	70.015	49.8759	9:8909775_TT	Px017786	bio10	43.5348	36.7954
13:11552805_CC	-	bio10	66.4638	47.5899	9:8910079_CC	Px017786	bio5	57.9021	42.2466
13:11552881_AA	-	bio5	76.5031	52.4951	9:8910079_CC	Px017786	bio10	55.2267	40.8429
13:11552881_AA	-	bio10	72.163	49.9323	9:8910079_TT	Px017786	bio5	48.9488	39.673
13:11552906_GG	-	bio5	55.7231	44.8119	9:8910079_TT	Px017786	bio10	43.3084	36.0373
13:11552906_GG	-	bio10	52.4349	42.3557	9:8910189_AA	Px017786	bio5	48.0359	39.3205
13:11553346_AA	-	bio5	68.7328	49.9381	9:8910389_AA	Px017786	bio5	43.7748	37.2227
13:11553346_AA	-	bio10	65.414	47.6105	9:8910389_TT	Px017786	bio5	49.5187	38.7346
13:11555128_AA	-	bio5	57.2666	44.1903	9:8910389_TT	Px017786	bio10	45.7527	36.4235
13:11555128_AA	-	bio10	52.5018	41.2291	9:8937220_CC	-	bio5	43.3005	36.5185
13:11555582_CC	-	bio5	66.4584	49.8462	9:8982050_CC	-	bio5	49.4533	35.9389
13:11555582_CC	-	bio10	62.6708	47.2187	9:8982050_CC	-	bio10	51.0112	36.4659
13:11613973_TT	-	bio5	49.9399	41.1316	9:8992418_CC	-	bio5	45.1143	38.2464
13:11613973_TT	-	bio10	44.6403	37.3719	9:9178185_GG	Px017779	bio5	53.2075	38.6264
13:11648938_CC	-	bio5	49.6431	39.5707	9:9178185_GG	Px017779	bio10	52.3883	38.1165
13:11648938_CC	-	bio10	46.6344	37.6344	9:9220973_GG	Px017775	bio5	42.06	35.6578
13:11650892_TT	-	bio5	46.202	37.2409	9:9444687_GG	Px017764	bio5	50.4723	39.9827
13:12917052_GG	Px010475	bio5	43.2486	36.7014	9:9444687_GG	Px017764	bio10	47.5457	38.105
*Symbol “-” indicates that the SNP is identified in the intergenic region.

## Sheet: Supplementary Data 4
Supplementary Data 4. Identification of the SNPs associated with climate variables using LFMM
SNP	Gene ID	Climate variables	Z-score	P value	SNP	Gene ID	Climate variables	Z-score	P value
1:10302572	Px016421	bio4	4.03695	1.93615e-06	12:3876303	-	bio1	-4.32826	4.29596e-07
1:1087229	-	bio4	4.13924	1.05771e-06			bio6	-4.52645	1.59232e-07
		bio7	4.30986	9.00512e-07			bio11	-4.21169	6.933e-07
1:11014061	Px016441	bio6	-4.19293	1.2018e-06	12:395756	-	bio19	4.23538	2.98845e-07
		bio11	-4.33263	3.29482e-07	12:403657	-	bio19	4.09243	7.37474e-07
1:11336364	-	bio2	4.46167	8.64761e-08	12:4040583	-	bio7	4.05523	3.80055e-06
1:11485090	Px016462	bio4	4.13587	1.07923e-06	12:4123301	-	bio2	4.26901	3.02448e-07
		bio7	4.27059	1.13041e-06			bio7	4.29637	9.73881e-07
1:11903462	-	bio12	4.05158	1.95454e-06	12:4523904	Px004560	bio13	4.41021	1.42737e-07
1:12157396	-	bio13	4.07368	1.17275e-06			bio16	4.07341	1.77716e-06
1:12281703	Px012780	bio2	4.2098	4.3979e-07	12:4971465	-	bio19	4.07516	8.209e-07
1:12609538	-	bio15	-4.07945	8.15776e-07	12:5256697	-	bio12	4.12989	1.23441e-06
1:13277738	-	bio2	4.22147	4.08664e-07			bio13	4.44849	1.11224e-07
1:13426152	Px012819	bio1	-4.38615	3.00764e-07			bio16	4.72548	2.9907e-08
		bio4	4.04197	1.88017e-06	12:5400271	-	bio5	-4.02132	2.69544e-06
		bio6	-5.3776	4.74939e-10			bio8	-4.65981	2.17608e-07
		bio7	4.75346	6.03307e-08	12:5559105	Px004617	bio13	4.37534	1.78838e-07
		bio11	-4.82142	1.33314e-08			bio16	4.17245	9.91116e-07
1:13426223	Px012819	bio6	-4.03911	2.9079e-06	12:5758461	Px004625	bio12	4.02799	2.24117e-06
1:13524970	-	bio8	-4.57888	3.51322e-07			bio19	5.53294	2.17111e-11
1:1354981	-	bio4	4.19551	7.53911e-07	12:5767617	-	bio12	5.69608	2.24201e-11
		bio7	4.31356	8.81338e-07			bio13	4.07744	1.14647e-06
		bio18	-4.20134	7.48956e-07			bio14	5.24464	2.87837e-10
1:13640883	-	bio6	-4.24581	8.80713e-07			bio16	4.57926	7.85206e-08
		bio7	4.16524	2.06062e-06			bio17	5.1822	4.33074e-10
1:13862491	-	bio2	4.60636	3.26377e-08			bio18	5.44316	1.44759e-10
1:14064928	Px012841	bio2	4.00341	1.5611e-06	12:5933647	-	bio13	4.42306	1.31301e-07
1:14104569	-	bio6	-4.49388	1.95216e-07			bio16	4.33859	3.614e-07
		bio7	4.15111	2.23106e-06	12:6086196	-	bio8	-4.81747	8.36776e-08
		bio11	-4.11621	1.23018e-06	12:6585193	-	bio1	4.48553	1.61412e-07
1:14110497	Px012844	bio9	-4.73801	2.46653e-09			bio8	4.49212	5.82019e-07
1:14113668	-	bio14	4.02302	1.32118e-06			bio10	4.12606	1.0956e-06
		bio19	4.29345	2.05348e-07	12:6783892	-	bio14	4.3617	1.57382e-07
1:14119160	Px012846	bio18	-4.03581	2.0016e-06			bio17	4.44534	8.59754e-08
1:14119493	Px012846	bio2	5.11722	8.27355e-10			bio19	4.04095	1.01379e-06
		bio6	-4.47792	2.15604e-07	12:6966057	-	bio3	4.43163	6.16301e-08
		bio7	4.82633	3.77916e-08	12:6980901	-	bio14	4.32811	1.95754e-07
1:14129645	Px012847	bio2	4.49463	6.9441e-08			bio17	4.17418	4.96857e-07
		bio6	-4.02479	3.15231e-06	12:6999287	Px009845	bio14	4.21784	3.96238e-07
		bio7	4.60764	1.50769e-07			bio17	4.27865	2.55874e-07
		bio8	-4.04988	6.63302e-06	12:7005953	Px009845	bio8	-4.21082	2.81099e-06
1:14129674	Px012847	bio2	4.1309	7.18808e-07	12:7059667	-	bio12	4.59737	6.70022e-08
1:14130647	Px012847	bio2	5.05098	1.36025e-09			bio14	4.71025	1.48975e-08
1:14138444	Px012847	bio2	4.11261	8.0452e-07			bio17	4.90523	3.46236e-09
1:14139132	Px012847	bio2	6.62816	1.82934e-15			bio19	4.08831	7.56601e-07
		bio6	-5.01072	6.54005e-09	12:7112894	Px009835	bio8	-4.25357	2.22621e-06
		bio7	5.3797	8.70086e-10	12:7350110	-	bio13	4.17221	6.43312e-07
		bio18	-4.14718	1.03728e-06			bio16	4.30517	4.44021e-07
1:14140604	Px012847	bio2	4.33761	1.94813e-07	12:7790809	-	bio12	5.10647	2.01116e-09
1:14154593	Px012848	bio1	-4.64176	5.90954e-08			bio13	4.43748	1.19522e-07
		bio10	-4.53494	8.48005e-08			bio14	5.2343	3.11868e-10
1:1417065	-	bio1	-4.40049	2.75153e-07			bio16	4.58861	7.38837e-08
		bio6	-5.01879	6.18516e-09			bio17	5.14674	5.68568e-10
		bio7	4.079	3.33397e-06			bio19	4.43753	7.92863e-08
		bio8	-5.34549	2.74122e-09	12:793590	-	bio19	4.21217	3.46734e-07
		bio11	-4.39709	2.19856e-07	12:7982584	-	bio17	4.09374	8.19616e-07
1:1419466	-	bio14	4.29198	2.47097e-07			bio19	4.43739	7.93608e-08
		bio17	4.04817	1.08395e-06	12:8341537	-	bio13	4.34374	2.19064e-07
1:14295167	Px012858	bio1	-4.9202	9.09851e-09			bio16	4.21709	7.58523e-07
		bio2	4.02084	1.40592e-06			bio18	4.18197	8.41855e-07
		bio6	-5.05735	4.73222e-09	12:8455919	-	bio18	4.07504	1.59089e-06
		bio8	-4.51826	5.00376e-07	12:8475266	-	bio14	4.33582	1.86218e-07
		bio11	-4.45848	1.48783e-07			bio17	4.23392	3.40596e-07
1:14295200	Px012858	bio1	-5.79889	1.26113e-11	12:8830287	-	bio12	4.05534	1.91224e-06
		bio2	6.76317	4.8826e-16			bio14	5.07909	1.02053e-09
		bio4	5.5754	4.89923e-11			bio17	4.93281	2.82871e-09
		bio6	-7.4701	5.13877e-18			bio19	4.99075	1.5598e-09
		bio7	7.17715	2.83254e-16	12:9609918	Px005289	bio1	5.29162	6.38806e-10
		bio8	-4.04033	6.97293e-06			bio6	5.12314	2.98341e-09
		bio11	-6.51084	1.68485e-14			bio9	4.78193	1.75564e-09
		bio18	-4.19365	7.8459e-07			bio11	5.29873	4.25854e-10
1:1449482	-	bio2	4.14277	6.67965e-07	12:962847	Px004600	bio14	5.12261	7.34439e-10
1:1449738	-	bio8	-4.60461	3.01951e-07			bio17	5.10225	7.98019e-10
1:1473620	Px003722	bio6	-4.55418	1.33728e-07	12:9736016	-	bio8	-4.19246	3.10507e-06
		bio7	4.05468	3.81206e-06	12:977852	Px004600	bio14	4.10326	8.09735e-07
		bio8	-4.21421	2.7597e-06	12:9891983	Px009600	bio19	4.53695	4.0415e-08
1:1473677	Px003722	bio6	-4.42364	3.01512e-07	12:991550	Px004600	bio14	4.74614	1.15739e-08
		bio7	4.10878	2.82657e-06			bio17	4.56863	3.74207e-08
1:1474035	Px003722	bio8	-4.02494	7.556e-06	13:10098849	-	bio18	4.31419	3.75195e-07
1:15128513	-	bio9	-4.15241	1.72681e-07	13:10100174	-	bio14	4.35521	1.64179e-07
		bio11	-4.2187	6.64396e-07			bio17	4.23739	3.33156e-07
1:15673428	-	bio7	4.3415	7.48716e-07	13:10151571	Px006584	bio5	-4.29723	5.31056e-07
1:16422578	Px008826	bio3	-4.2335	2.31656e-07			bio8	-4.36807	1.17923e-06
		bio4	5.59018	4.35717e-11			bio10	-4.22765	5.92524e-07
		bio7	5.5127	3.31734e-10	13:10379401	-	bio16	4.05552	1.97212e-06
1:16457754	-	bio13	4.40455	1.48075e-07	13:10703654	-	bio1	-4.41087	2.57943e-07
		bio16	4.1709	1.00032e-06			bio2	6.39438	1.69451e-14
		bio18	4.43917	1.71049e-07			bio4	5.58706	4.46648e-11
1:16487340	Px008829	bio8	-4.57798	3.53183e-07			bio6	-6.61733	1.81986e-14
1:16960051	-	bio5	4.04645	2.33438e-06			bio7	7.09278	6.26306e-16
		bio10	4.24042	5.47927e-07			bio8	-4.06483	6.13254e-06
1:17135099	Px008852	bio13	4.04605	1.38451e-06			bio11	-5.45481	1.29145e-10
		bio18	4.47614	1.3504e-07			bio13	-4.2819	3.24542e-07
1:17178444	-	bio2	4.01274	1.4761e-06			bio16	-4.13271	1.25477e-06
1:1717995	-	bio2	4.39302	1.35904e-07			bio18	-4.13555	1.11185e-06
		bio4	4.27629	4.60251e-07	13:10703810	-	bio2	6.18926	1.12091e-13
		bio6	-4.98278	7.92838e-09			bio6	-5.36051	5.38756e-10
		bio7	5.28719	1.67918e-09			bio7	5.67342	1.00395e-10
		bio8	-4.07632	5.77267e-06			bio11	-4.32718	3.40859e-07
		bio11	-4.24799	5.55703e-07			bio13	-4.13272	8.1967e-07
1:1719752	-	bio7	4.10553	2.87812e-06			bio16	-4.19968	8.42185e-07
1:1737810	Px003732	bio6	-4.11539	1.88338e-06			bio18	-4.15154	1.01059e-06
		bio7	4.19121	1.77942e-06	13:10709104	-	bio2	5.72771	6.32865e-12
1:1739165	Px003732	bio2	4.40969	1.21848e-07			bio6	-5.04766	5.06252e-09
		bio6	-4.33812	5.07465e-07			bio7	5.37348	9.09721e-10
		bio7	4.59505	1.62971e-07			bio11	-4.02514	2.10168e-06
1:17411378	-	bio8	-4.43298	8.16833e-07			bio18	-4.13007	1.14875e-06
1:17478176	Px005855	bio2	4.99806	2.01465e-09	13:10709272	-	bio2	6.86537	1.76581e-16
		bio6	-4.66416	6.6264e-08			bio4	4.31688	3.57983e-07
		bio7	4.95439	1.63432e-08			bio6	-5.76042	2.54989e-11
		bio8	-4.85517	6.62884e-08			bio7	6.24237	1.12057e-12
		bio18	-4.18949	8.04542e-07			bio11	-4.48828	1.22868e-07
1:17481255	Px005855	bio8	-4.72124	1.50484e-07			bio12	-4.61066	6.14131e-08
1:17486992	Px005855	bio8	-4.33744	1.39988e-06			bio13	-4.56338	5.19708e-08
1:17488774	-	bio8	-5.21314	6.66473e-09			bio16	-4.65579	4.75468e-08
		bio18	-4.05641	1.77466e-06			bio18	-5.19074	9.74655e-10
1:17503010	Px005856	bio8	-4.0135	8.01933e-06	13:10718909	Px008934	bio1	-4.70624	3.86682e-08
1:17958249	-	bio3	4.37779	8.8818e-08			bio2	4.55053	4.76994e-08
		bio4	-4.14502	1.02175e-06			bio6	-5.58048	1.0326e-10
		bio6	4.61513	9.07964e-08			bio7	4.84711	3.30318e-08
		bio7	-4.50932	2.75388e-07			bio8	-4.58064	3.4771e-07
		bio11	4.23781	5.91377e-07			bio11	-4.83546	1.21003e-08
1:18181411	Px005872	bio14	4.9038	3.7371e-09	13:10857849	-	bio10	-4.04676	1.75318e-06
		bio17	4.75158	1.04682e-08	13:11347164	-	bio13	4.02893	1.53368e-06
1:18227922	Px005880	bio2	4.24773	3.46204e-07			bio18	4.36097	2.80309e-07
		bio7	4.45198	3.89124e-07	13:11506537	-	bio5	-4.41255	2.61441e-07
1:18230848	Px005881	bio8	-4.46973	6.62031e-07			bio10	-4.04644	1.75648e-06
1:18249915	-	bio12	4.08598	1.59885e-06	13:11552881	-	bio13	4.13564	8.05176e-07
		bio14	4.14474	6.26467e-07			bio18	4.33179	3.36333e-07
		bio17	4.03046	1.20739e-06	13:11552906	-	bio13	4.05227	1.33385e-06
1:18353555	-	bio14	4.64005	2.42819e-08			bio18	4.09995	1.37355e-06
		bio17	4.40775	1.10324e-07	13:11567727	-	bio18	4.24753	5.65563e-07
1:1874729	-	bio6	-4.33236	5.25396e-07	13:11643825	-	bio12	4.59683	6.72395e-08
		bio7	4.0619	3.66366e-06			bio14	4.21507	4.03231e-07
1:18900757	-	bio18	4.1611	9.54348e-07			bio17	4.09555	8.10517e-07
1:19119263	-	bio2	4.37929	1.48647e-07	13:11693756	-	bio13	4.03956	1.43934e-06
		bio6	-4.29072	6.74449e-07			bio18	5.14886	1.32628e-09
		bio7	4.19285	1.76296e-06	13:12448384	-	bio13	4.26641	3.57825e-07
1:19133618	-	bio2	6.40519	1.53138e-14			bio16	4.0119	2.53738e-06
		bio6	-4.5534	1.34388e-07			bio18	4.0197	2.19825e-06
		bio7	4.78543	4.91782e-08	13:13418803	Px010487	bio6	4.29367	6.62669e-07
1:19161108	-	bio2	4.57682	3.99162e-08			bio11	4.29115	4.26194e-07
		bio6	-5.05435	4.83218e-09			bio19	4.68473	1.44626e-08
		bio7	4.96273	1.54638e-08	13:13511171	-	bio18	4.27238	4.85673e-07
		bio8	-4.16842	3.53499e-06	13:13996452	Px006430	bio8	-4.25282	2.23538e-06
		bio11	-4.36752	2.64872e-07	13:13996632	Px006430	bio8	-4.02704	7.47378e-06
1:19164557	Px005917	bio2	4.68546	1.89233e-08	13:13996812	Px006430	bio8	-4.2863	1.85941e-06
		bio6	-4.56744	1.22975e-07	13:13996893	Px006430	bio8	-4.95655	3.51312e-08
		bio7	4.30984	9.00617e-07	13:13996942	Px006430	bio8	-5.64158	3.47922e-10
1:19166288	Px005917	bio2	4.2307	3.85563e-07			bio18	-4.1167	1.24378e-06
1:19166864	Px005917	bio1	-4.73299	3.23768e-08	13:13997963	Px006430	bio6	4.02238	3.19533e-06
		bio6	-5.27728	9.90088e-10	13:14033836	-	bio8	-4.20812	2.85249e-06
		bio7	4.33552	7.75375e-07	13:14033880	-	bio8	-4.63931	2.45863e-07
		bio8	-5.50747	8.97892e-10	13:14085414	-	bio6	-4.75288	3.71789e-08
		bio11	-4.8482	1.10792e-08			bio7	4.26671	1.15597e-06
1:19173941	Px005918	bio2	5.22165	3.73106e-10			bio8	-4.15831	3.73235e-06
		bio6	-4.44203	2.69244e-07			bio11	-4.22987	6.20724e-07
		bio7	4.66849	1.03214e-07	13:14312799	-	bio2	4.29902	2.49708e-07
		bio8	-4.39232	1.02868e-06			bio7	4.75175	6.09916e-08
		bio18	-4.28775	4.41832e-07	13:14488412	-	bio1	-4.06602	2.04364e-06
1:19192406	Px005920	bio1	-5.7396	2.03096e-11			bio8	-4.43603	8.02762e-07
		bio2	5.68519	9.0388e-12			bio10	-4.36498	2.52483e-07
		bio4	5.25092	5.9643e-10	13:14752400	Px006358	bio14	4.53043	5.13541e-08
		bio6	-7.11779	1.68961e-16			bio17	4.38953	1.24408e-07
		bio7	6.56933	7.02086e-14	13:14784349	-	bio19	5.03039	1.15754e-09
		bio8	-4.0392	7.01423e-06	13:15035073	-	bio2	4.1588	6.04775e-07
		bio11	-6.27675	1.39522e-13			bio6	-4.45747	2.44751e-07
1:19193140	Px005920	bio6	-4.23446	9.41765e-07			bio7	4.94966	1.68634e-08
1:19193846	Px005920	bio2	4.66592	2.16684e-08	13:15933308	Px006187	bio8	-4.21108	2.80702e-06
		bio6	-4.39067	3.68944e-07	13:16578450	Px006399	bio2	4.03033	1.32779e-06
		bio7	4.51186	2.71176e-07	13:16598311	Px006402	bio2	-4.04204	1.23712e-06
1:19194583	Px005920	bio2	6.23762	7.21856e-14			bio6	4.64997	7.26117e-08
		bio6	-4.64496	7.49905e-08			bio12	4.27441	5.17377e-07
		bio7	5.49292	3.83431e-10			bio14	4.05619	1.0803e-06
1:19199374	Px005920	bio1	-5.00005	5.22024e-09	13:16740125	-	bio2	4.32906	2.05865e-07
		bio2	5.37	1.17234e-10	13:16916718	-	bio3	4.60396	1.86006e-08
		bio4	4.34983	2.91449e-07			bio4	-4.0709	1.5866e-06
		bio6	-6.07117	2.06074e-12			bio14	4.39877	1.23476e-07
		bio7	5.6363	1.32698e-10			bio17	4.56705	3.78269e-08
		bio8	-4.77899	1.05952e-07			bio19	4.35013	1.4172e-07
		bio11	-5.32489	3.49472e-10	13:1727254	Px008165	bio15	4.09428	7.4411e-07
		bio13	-4.02708	1.5507e-06	13:18119946	-	bio1	4.05177	2.21863e-06
		bio18	-4.30315	4.01747e-07			bio8	4.1387	4.14569e-06
1:19214682	-	bio2	4.47439	7.94701e-08	13:18334135	Px011842	bio17	4.00455	1.41263e-06
		bio6	-4.25802	8.19295e-07	13:18516218	-	bio13	4.22192	4.72769e-07
		bio7	4.52251	2.54186e-07	13:18997922	-	bio13	4.51005	7.4153e-08
1:19219119	-	bio6	-4.25731	8.2275e-07			bio15	4.43389	8.32084e-08
		bio18	-4.0937	1.42523e-06			bio16	4.25426	6.0586e-07
1:19220587	Px005921	bio2	4.45788	8.86768e-08			bio18	4.00547	2.38726e-06
		bio7	4.0273	4.4289e-06	13:19137327	-	bio18	4.40859	2.07698e-07
1:19220702	Px005921	bio1	-4.65564	5.39641e-08	13:19137550	-	bio3	4.94577	1.52105e-09
		bio2	7.15663	8.96962e-18			bio12	4.98712	4.72036e-09
		bio6	-6.09849	1.64186e-12			bio14	4.2008	4.41185e-07
		bio7	6.00555	7.6527e-12			bio17	4.19674	4.3108e-07
		bio8	-4.13848	4.15057e-06			bio18	4.64046	4.61859e-08
		bio11	-4.84588	1.12587e-08	13:19137754	-	bio13	4.30942	2.7264e-07
		bio18	-4.19964	7.56697e-07			bio16	4.08183	1.69195e-06
1:19221097	Px005921	bio2	5.31899	1.75167e-10			bio18	4.32797	3.44422e-07
		bio6	-5.01068	6.54185e-09	13:19735755	-	bio3	4.97874	1.184e-09
		bio7	4.86426	2.95463e-08			bio4	-4.00691	2.30618e-06
		bio11	-4.10346	1.32686e-06			bio14	4.89988	3.84526e-09
1:19221586	Px005921	bio2	4.96295	2.60873e-09			bio17	4.9169	3.17896e-09
		bio4	4.86382	9.75464e-09			bio19	4.57496	3.11202e-08
		bio6	-5.47339	2.32628e-10	13:19735811	-	bio3	4.8836	2.42893e-09
		bio7	5.97576	9.69558e-12			bio4	-5.39108	2.06222e-10
		bio11	-4.65883	4.01571e-08			bio6	4.10341	2.01735e-06
		bio13	-4.16016	6.9283e-07			bio7	-5.69029	8.83896e-11
		bio16	-4.09146	1.5993e-06			bio12	4.10113	1.46275e-06
1:19246394	-	bio1	-5.30683	5.70726e-10			bio14	4.64293	2.38033e-08
		bio2	5.20719	4.16984e-10			bio17	4.56229	3.90765e-08
		bio6	-6.09348	1.71185e-12			bio19	5.16029	4.28773e-10
		bio7	5.16382	3.96777e-09	13:2775433	-	bio18	4.55592	8.05763e-08
		bio8	-4.0414	6.93403e-06	13:2957244	-	bio8	-4.61393	2.85777e-07
		bio11	-5.46386	1.2039e-10	13:3120946	Px005838	bio16	4.03722	2.19273e-06
		bio13	-4.19998	5.41843e-07	13:3797986	Px010601	bio8	-4.02135	7.69857e-06
		bio16	-4.18884	8.98691e-07	13:3905587	Px007718	bio18	4.10821	1.30801e-06
		bio18	-4.63277	4.86035e-08	13:4173766	-	bio15	4.34368	1.51295e-07
1:1927651	-	bio6	-4.68941	5.62731e-08	13:4735943	-	bio2	4.28452	2.73974e-07
		bio7	4.51454	2.66801e-07	13:476340	Px008047	bio15	4.31044	1.88035e-07
		bio8	-4.46721	6.71674e-07	13:4775925	-	bio6	-4.0371	2.94107e-06
1:19281139	Px005925	bio4	4.97357	4.50903e-09			bio8	-5.29692	3.8072e-09
		bio6	-5.27437	1.01121e-09	13:4776915	-	bio8	-4.26648	2.07391e-06
		bio7	5.6618	1.09577e-10	13:4781897	-	bio8	-4.02204	7.67097e-06
		bio11	-4.66453	3.86577e-08	13:4826823	-	bio2	4.31732	2.22033e-07
1:19300063	-	bio2	4.94459	2.98413e-09			bio4	4.12729	1.13594e-06
1:19302144	-	bio1	-4.12838	1.422e-06			bio6	-4.85827	1.84657e-08
		bio2	4.46714	8.33929e-08			bio7	5.08702	6.71114e-09
		bio4	4.6501	4.18308e-08			bio11	-4.15532	9.74088e-07
		bio6	-5.43281	3.15222e-10	13:4859492	-	bio6	-4.40061	3.47215e-07
		bio7	5.57318	2.12388e-10			bio8	-4.39668	1.00365e-06
		bio11	-4.89933	7.76072e-09	13:4871064	-	bio8	-4.49071	5.8677e-07
1:19313373	-	bio2	4.80622	8.09568e-09	13:4920026	Px005746	bio8	-4.05971	6.29973e-06
1:19318807	-	bio1	-4.41294	2.54637e-07	13:5107351	-	bio7	4.16402	2.07482e-06
		bio2	5.47225	5.18412e-11	13:524832	Px008044	bio19	-4.10119	6.98342e-07
		bio6	-5.40214	3.96027e-10	13:5406119	-	bio8	4.00477	8.39105e-06
		bio7	5.10651	5.87732e-09	13:5662965	-	bio15	4.16664	4.72991e-07
		bio11	-4.56372	7.52853e-08	13:5982960	-	bio13	4.31883	2.56807e-07
1:19319356	-	bio2	6.35823	2.37428e-14			bio16	4.01559	2.4841e-06
		bio6	-5.34832	5.89313e-10	13:6049296	-	bio16	4.04919	2.0459e-06
		bio7	5.71745	7.19483e-11	13:6086429	-	bio9	4.09766	2.50056e-07
		bio11	-4.28231	4.50089e-07	13:6243693	Px006072	bio18	4.3413	3.16982e-07
		bio13	-4.02427	1.57689e-06	13:6295711	-	bio12	4.50705	1.20352e-07
		bio18	-4.24126	5.87639e-07			bio13	4.32064	2.53866e-07
1:19319392	-	bio2	5.32371	1.68804e-10			bio16	4.47514	1.53438e-07
		bio6	-4.92967	1.13994e-08	13:6380854	Px006062	bio6	4.22664	9.86177e-07
		bio7	4.94591	1.72872e-08	13:6577331	Px006006	bio1	4.40947	2.60202e-07
1:19319457	-	bio1	-4.62069	6.77993e-08			bio6	4.85855	1.84311e-08
		bio6	-4.84819	1.97564e-08			bio9	4.12038	2.14563e-07
		bio8	-4.04897	6.66471e-06			bio11	4.72266	2.61583e-08
		bio11	-4.55039	8.21374e-08	13:6644333	-	bio3	4.2312	2.35166e-07
1:19321262	Px005926	bio2	4.42791	1.08095e-07			bio12	4.02112	2.33196e-06
		bio4	4.27201	4.72548e-07			bio19	4.3991	1.02491e-07
		bio6	-5.17617	2.04847e-09	13:6675490	-	bio2	4.01287	1.47495e-06
		bio7	5.30832	1.44642e-09	13:668564	-	bio14	4.02688	1.2907e-06
		bio11	-4.40258	2.12355e-07	13:6930159	Px006021	bio4	-4.01296	2.22658e-06
1:19321349	Px005926	bio6	-4.57842	1.14709e-07			bio6	4.51548	1.70569e-07
		bio8	-4.10181	5.04508e-06			bio11	4.34643	3.02289e-07
		bio11	-4.03162	2.02384e-06	13:6935544	-	bio1	4.43477	2.22177e-07
1:19321796	Px005926	bio1	-4.95302	7.24844e-09			bio3	4.73881	7.06889e-09
		bio2	5.02776	1.61687e-09			bio4	-4.37911	2.42481e-07
		bio4	4.79591	1.55966e-08			bio6	5.24551	1.24599e-09
		bio6	-6.37093	1.61377e-13			bio7	-4.47031	3.48568e-07
		bio7	6.06337	4.8191e-12			bio8	4.55262	4.09708e-07
		bio8	-5.41996	1.64742e-09			bio11	4.95967	5.07537e-09
		bio11	-5.54422	6.42331e-11			bio12	4.52353	1.08242e-07
		bio13	-4.09535	1.02884e-06	13:6935702	-	bio1	4.20928	8.81566e-07
		bio18	-4.41967	1.93619e-07			bio6	4.68467	5.803e-08
1:19322085	Px005926	bio1	-4.2487	6.96174e-07			bio11	4.4693	1.38815e-07
		bio2	4.99296	2.09193e-09			bio12	4.47926	1.43801e-07
		bio6	-5.3295	6.76581e-10			bio13	4.16204	6.84869e-07
		bio7	5.09611	6.30885e-09			bio16	4.36908	2.99122e-07
		bio11	-4.6282	4.92315e-08			bio18	4.24227	5.84028e-07
1:19322252	Px005926	bio2	6.1613	1.44348e-13	13:6938168	-	bio1	4.42963	2.2944e-07
		bio6	-4.85681	1.86475e-08			bio6	4.75167	3.74757e-08
		bio7	5.51681	3.21879e-10			bio8	4.01441	7.9815e-06
1:19322606	Px005926	bio2	4.63327	2.71402e-08			bio11	4.83945	1.1771e-08
		bio6	-4.29132	6.72037e-07	13:6938329	-	bio4	-4.14285	1.03511e-06
		bio7	4.34932	7.15184e-07			bio7	-4.03067	4.34811e-06
1:19323227	Px005926	bio8	-4.86807	6.11855e-08	13:6939736	-	bio3	4.12307	4.7277e-07
1:19323311	Px005926	bio1	-4.0854	1.82682e-06			bio4	-4.19227	7.68842e-07
		bio6	-4.3238	5.53175e-07			bio6	4.32339	5.54541e-07
		bio11	-4.17496	8.65677e-07			bio7	-4.0333	4.28604e-06
1:19323401	Px005926	bio1	-4.65731	5.33766e-08			bio11	4.0952	1.39334e-06
		bio2	5.15145	6.38352e-10	13:6943957	-	bio3	4.23436	2.30357e-07
		bio4	4.77576	1.79054e-08	13:6944494	-	bio6	4.22769	9.80099e-07
		bio6	-6.12699	1.29399e-12			bio12	4.9331	6.90157e-09
		bio7	5.87766	2.0965e-11			bio13	4.58953	4.35954e-08
		bio8	-4.31433	1.5921e-06			bio16	5.06448	2.85797e-09
		bio11	-5.21489	7.97403e-10			bio18	5.20849	8.54749e-10
1:19323466	Px005926	bio1	-4.69728	4.10292e-08	13:7524295	Px011136	bio11	4.06632	1.65192e-06
		bio6	-4.99134	7.47511e-09	13:7700275	Px006094	bio6	-4.3939	3.61743e-07
		bio11	-4.56275	7.57646e-08			bio11	-4.01957	2.17088e-06
1:19323521	Px005926	bio2	4.80751	8.0217e-09	13:7708603	Px006094	bio6	-4.3518	4.67213e-07
1:19323554	Px005926	bio1	-4.90059	1.04151e-08			bio7	4.05498	3.80578e-06
		bio2	6.32486	3.23623e-14	13:7717716	Px006094	bio2	4.31179	2.30067e-07
		bio4	4.64089	4.44775e-08	13:7742496	Px006094	bio1	-4.89389	1.0906e-08
		bio6	-6.47327	6.5827e-14			bio6	-4.9118	1.28701e-08
		bio7	6.40435	2.88964e-13			bio8	-4.23241	2.49932e-06
		bio8	-4.11354	4.74057e-06			bio11	-4.62342	5.08161e-08
		bio11	-5.43794	1.47156e-10	13:7742696	Px006094	bio1	-4.48451	1.62457e-07
1:19323632	Px005926	bio2	4.7731	1.02393e-08			bio4	4.47147	1.3471e-07
		bio6	-4.72032	4.60175e-08			bio6	-5.43991	2.98949e-10
		bio7	5.11317	5.6162e-09			bio7	4.92111	2.03617e-08
1:19323698	Px005926	bio1	-4.0265	2.56491e-06			bio11	-5.03242	3.02173e-09
		bio2	5.39613	9.53017e-11	13:7743927	Px006094	bio6	-4.06743	2.47699e-06
		bio6	-5.23717	1.32321e-09	13:7756289	-	bio6	-4.53865	1.47479e-07
		bio7	5.17448	3.68645e-09			bio11	-4.32356	3.48625e-07
		bio11	-4.38683	2.34566e-07	13:7766842	Px006092	bio18	4.1062	1.32367e-06
1:19323830	Px005926	bio1	-4.31134	4.76378e-07	13:7771444	Px006092	bio2	4.49847	6.76819e-08
		bio2	5.06553	1.22016e-09	13:7775108	Px006092	bio6	-4.36858	4.22034e-07
		bio4	4.19718	7.46325e-07			bio11	-4.05839	1.73063e-06
		bio6	-5.56579	1.15532e-10	13:7787449	Px006091	bio8	-4.44211	7.75404e-07
		bio7	5.43731	5.74599e-10	13:7790052	Px006091	bio2	4.78392	9.48452e-09
		bio11	-4.80513	1.49126e-08			bio6	-4.55556	1.32568e-07
1:19330155	-	bio2	5.24104	3.21278e-10			bio7	4.16264	2.09101e-06
		bio7	4.90595	2.2496e-08			bio12	-4.42865	1.98337e-07
1:19367016	-	bio2	5.45608	5.90395e-11			bio13	-4.06929	1.20418e-06
		bio7	4.0196	4.61892e-06			bio16	-4.03462	2.22594e-06
1:19367073	-	bio2	4.34962	1.80252e-07			bio18	-4.54926	8.41532e-08
1:19380231	-	bio1	-4.84414	1.53242e-08	13:7873166	Px006090	bio19	4.52541	4.37347e-08
		bio6	-4.18645	1.24815e-06	13:8172728	Px008663	bio7	4.33408	7.81929e-07
		bio8	-5.03755	2.09663e-08	13:8265283	-	bio12	4.50283	1.23658e-07
		bio10	-4.14716	9.65394e-07			bio14	4.95874	2.49966e-09
		bio11	-4.16753	9.05248e-07			bio17	4.73308	1.1933e-08
1:19391023	-	bio2	4.72853	1.4012e-08	13:8288341	-	bio9	4.01794	4.25196e-07
1:19402284	-	bio1	-4.15032	1.25014e-06	13:8333986	Px008659	bio8	4.05634	6.41214e-06
		bio2	6.4521	9.85107e-15	13:8462238	Px008658	bio6	4.1777	1.31347e-06
		bio4	4.3929	2.22269e-07			bio13	4.4191	1.34727e-07
		bio6	-5.85867	1.167e-11			bio16	4.39278	2.58006e-07
		bio7	6.10334	3.49173e-12			bio18	4.50889	1.09359e-07
		bio11	-4.81994	1.3468e-08	13:8903920	-	bio19	4.02327	1.12989e-06
1:19402388	-	bio2	5.86641	1.94377e-12	13:930494	-	bio5	-4.19824	9.62177e-07
1:19419094	-	bio1	-4.94216	7.81595e-09	13:9547141	-	bio13	4.47529	9.32881e-08
		bio2	4.85412	5.74818e-09			bio16	4.19744	8.53573e-07
		bio6	-5.70611	3.90659e-11	13:974540	-	bio11	4.03126	2.02809e-06
		bio7	4.74509	6.36334e-08	13:9944181	Px006589	bio9	4.2563	8.44575e-08
		bio8	-5.95583	3.46452e-11	14:10476870	Px007150	bio8	4.48515	6.0587e-07
		bio11	-4.90309	7.55913e-09			bio12	4.31128	4.12594e-07
1:19424008	-	bio2	4.08129	9.74643e-07			bio13	5.52244	4.43818e-11
		bio6	-4.27708	7.31586e-07			bio16	5.45412	1.58958e-10
		bio7	4.18665	1.82597e-06	14:1204888	Px006736	bio3	4.03552	8.21922e-07
1:19472451	-	bio1	-4.11575	1.53102e-06	14:1237194	Px006734	bio3	4.09014	5.82844e-07
		bio6	-4.4387	2.74828e-07	14:16766141	-	bio9	-4.29153	6.60195e-08
		bio8	-4.21754	2.71019e-06	14:17205808	-	bio2	7.70816	2.28364e-20
1:19474103	-	bio2	4.64287	2.54056e-08			bio4	4.66766	3.72012e-08
		bio6	-4.82296	2.33828e-08			bio6	-5.99128	3.98254e-12
		bio7	4.48968	3.10151e-07			bio7	6.87571	4.62613e-15
		bio8	-4.21169	2.79774e-06			bio11	-4.54805	8.3401e-08
		bio11	-4.08906	1.44483e-06			bio12	-4.30414	4.3114e-07
1:19474163	-	bio1	-4.36954	3.3331e-07			bio13	-4.52605	6.66798e-08
		bio2	5.62807	1.45318e-11			bio16	-4.50186	1.2938e-07
		bio6	-5.37249	4.93205e-10			bio18	-4.79345	1.64616e-08
		bio7	4.90854	2.21166e-08	14:17223571	-	bio2	7.09808	1.64868e-17
		bio8	-4.92669	4.24099e-08			bio6	-5.21707	1.52898e-09
		bio11	-4.45528	1.51862e-07			bio7	5.87362	2.16358e-11
		bio18	-4.72649	2.5957e-08			bio12	-4.46356	1.58943e-07
1:19478777	-	bio2	5.65129	1.19876e-11			bio13	-4.27351	3.4218e-07
		bio6	-4.60976	9.39654e-08			bio16	-4.3847	2.71369e-07
		bio7	4.8295	3.70247e-08			bio18	-4.51118	1.07752e-07
1:19515494	-	bio1	-4.01025	2.81438e-06	14:17233505	-	bio2	6.72049	7.43376e-16
		bio2	4.65865	2.27854e-08			bio6	-5.49906	1.91737e-10
		bio6	-5.28972	9.04531e-10			bio7	5.6767	9.79425e-11
		bio7	4.84876	3.26798e-08			bio11	-4.22747	6.29868e-07
		bio11	-4.47941	1.30087e-07			bio18	-4.30434	3.988e-07
1:19515520	-	bio1	-4.48449	1.62478e-07	14:17278647	-	bio2	4.17481	5.47435e-07
		bio2	4.3003	2.47668e-07	14:17279155	-	bio2	8.26413	3.57471e-23
		bio4	4.18341	8.1114e-07			bio4	4.67002	3.66182e-08
		bio6	-5.53473	1.46359e-10			bio6	-6.19151	7.51828e-13
		bio7	5.08069	7.00591e-09			bio7	7.0548	8.92533e-16
		bio11	-4.9524	5.34322e-09			bio11	-4.69281	3.19861e-08
1:19515911	-	bio1	-4.36615	3.40358e-07			bio12	-4.99356	4.51018e-09
		bio2	6.48666	7.10328e-15			bio13	-4.98993	2.6273e-09
		bio6	-5.87666	1.00999e-11			bio16	-5.02329	3.8329e-09
		bio7	5.7578	5.29031e-11			bio18	-5.45606	1.31012e-10
		bio11	-4.74452	2.25583e-08	14:17288941	-	bio2	6.05512	3.73393e-13
		bio18	-4.07856	1.55828e-06			bio7	4.66606	1.04797e-07
1:19518653	-	bio1	-4.20335	9.13277e-07			bio12	-4.30444	4.30344e-07
		bio8	-4.83561	7.48206e-08			bio13	-4.18922	5.79179e-07
		bio10	-4.01306	2.13542e-06			bio16	-4.16619	1.02878e-06
1:19523980	-	bio7	4.11686	2.70223e-06			bio18	-5.02366	3.28417e-09
1:19544609	-	bio2	5.39792	9.39557e-11	14:6304374	Px010462	bio5	-4.0813	1.90968e-06
		bio6	-4.76573	3.41645e-08	15:10159019	-	bio2	-4.0896	9.26402e-07
		bio7	5.3004	1.52972e-09	15:10204880	-	bio2	5.53169	3.20424e-11
1:2051146	Px003741	bio2	4.03888	1.26098e-06			bio6	-4.75784	3.5986e-08
1:2192830	Px003753	bio7	4.05537	3.79763e-06			bio7	5.17022	3.79646e-09
1:2200129	-	bio12	4.06503	1.80725e-06			bio12	-4.15139	1.08653e-06
		bio14	4.16948	5.36947e-07			bio18	-4.02151	2.17526e-06
		bio17	4.17337	4.9939e-07	15:15097094	-	bio18	-4.30546	3.96046e-07
		bio19	4.05085	9.53887e-07	15:4390521	-	bio14	4.0588	1.06325e-06
1:2200524	-	bio6	-4.21423	1.06082e-06	15:554592	-	bio5	-4.00326	2.9874e-06
		bio7	4.67368	9.99097e-08	15:7092679	-	bio18	4.32477	3.51344e-07
		bio8	-4.37531	1.1322e-06	15:9356979	-	bio13	5.24625	3.87095e-10
1:2234752	Px003755	bio8	-4.41508	9.04331e-07			bio16	4.89732	9.27327e-09
1:2347023	-	bio13	5.04728	1.72531e-09			bio18	5.06551	2.43119e-09
		bio16	4.60028	6.84673e-08	16:10708970	-	bio8	-4.12717	4.40884e-06
		bio18	5.21676	8.03919e-10	16:11575542	-	bio8	-4.63957	2.45483e-07
1:2733843	-	bio8	-4.16238	3.65166e-06	16:11783447	-	bio8	-4.30237	1.7013e-06
1:2957334	-	bio2	4.06658	1.06603e-06	16:17666051	-	bio12	5.15546	1.40911e-09
1:3541169	-	bio14	4.30907	2.2137e-07			bio14	6.057	3.29335e-13
		bio17	4.26243	2.83929e-07			bio17	6.05434	3.05273e-13
1:3598379	-	bio1	4.15061	1.248e-06			bio19	5.54309	1.99612e-11
1:4001741	Px002526	bio12	4.21855	7.26458e-07	16:3744866	Px011817	bio1	-4.17458	1.08337e-06
		bio14	4.43983	9.41661e-08			bio5	-5.06477	3.41206e-09
		bio17	4.315	2.02388e-07			bio8	-4.44429	7.65815e-07
1:4002122	Px002526	bio12	4.76468	2.19969e-08			bio10	-4.91986	6.20021e-09
		bio14	5.45064	5.64497e-11	16:4115887	-	bio14	4.14134	6.39841e-07
		bio17	5.36346	1.04751e-10			bio19	4.40891	9.60094e-08
		bio18	4.05026	1.83969e-06	16:4462146	-	bio8	-4.36153	1.22334e-06
1:4005931	-	bio14	4.27508	2.75366e-07	16:6118682	-	bio2	5.72227	6.62488e-12
1:4844275	Px002571	bio8	-4.01777	7.8433e-06			bio6	-5.05426	4.83521e-09
1:4848531	Px002571	bio4	4.21916	6.5308e-07			bio7	5.20685	2.94607e-09
1:5320803	Px002602	bio1	-4.6615	5.19298e-08			bio8	-4.6402	2.44565e-07
		bio3	-4.3493	1.07583e-07			bio11	-4.0751	1.56879e-06
		bio4	4.4881	1.21033e-07			bio18	-4.13509	1.1149e-06
		bio6	-5.51796	1.66208e-10	16:6120009	-	bio2	4.5355	5.27902e-08
		bio7	4.58608	1.72241e-07	16:6152000	-	bio2	4.24306	3.56593e-07
		bio8	-5.569	5.82759e-10			bio6	-4.261	8.04943e-07
		bio11	-5.06214	2.43981e-09			bio7	4.11873	2.67421e-06
		bio12	-4.67738	3.95182e-08	16:6153153	-	bio2	4.02156	1.39984e-06
		bio13	-5.29623	2.63646e-10			bio7	4.51458	2.66736e-07
		bio16	-5.26565	6.59608e-10	16:6153291	-	bio2	4.02621	1.36118e-06
		bio18	-5.44004	1.48289e-10			bio18	-4.09712	1.39672e-06
1:5321841	-	bio6	4.3924	3.6507e-07	16:6153390	-	bio2	4.55707	4.56359e-08
		bio11	4.21121	6.95323e-07			bio6	-4.22049	1.02252e-06
1:5322289	-	bio8	4.10145	5.05472e-06			bio7	4.56205	1.99657e-07
1:5351811	Px002603	bio1	4.21454	8.54327e-07	16:6692638	Px009818	bio5	-4.41409	2.58948e-07
		bio6	4.34331	4.91815e-07			bio10	-4.8171	1.27123e-08
		bio11	4.18806	7.9993e-07	16:7017034	-	bio14	4.05929	1.06008e-06
1:5351876	Px002603	bio1	4.09943	1.68383e-06	16:7651530	Px010107	bio10	-4.15949	8.96345e-07
		bio3	4.1226	4.7419e-07	16:9942404	-	bio2	4.17092	5.60865e-07
		bio4	-4.78949	1.62989e-08			bio7	4.21436	1.56016e-06
		bio6	5.08462	3.91127e-09	16:9955147	Px010213	bio1	-4.09958	1.68236e-06
		bio7	-4.71892	7.51295e-08			bio2	4.39033	1.38314e-07
		bio11	4.9255	6.45913e-09			bio4	4.63205	4.71702e-08
		bio13	4.5981	4.11472e-08			bio6	-5.59417	9.29752e-11
		bio16	4.75795	2.40435e-08			bio7	5.64776	1.21771e-10
1:5355600	Px002603	bio16	4.0503	2.03278e-06			bio11	-4.9615	5.01004e-09
		bio18	4.51266	1.06726e-07	17:12551045	Px011978	bio10	-4.01571	2.10267e-06
1:5356447	Px002603	bio12	4.31271	4.08974e-07	17:14194538	Px012002	bio10	-4.04446	1.77703e-06
		bio13	4.54743	5.78239e-08	17:15437096	-	bio14	4.03123	1.25715e-06
		bio16	4.76712	2.26006e-08	17:16015867	Px012196	bio19	4.37322	1.21689e-07
		bio18	4.36133	2.79678e-07	17:4166692	-	bio2	4.46143	8.66139e-08
1:5400763	-	bio1	-4.22031	8.2538e-07	17:6756233	-	bio2	4.12816	7.31064e-07
		bio6	-4.78713	2.96629e-08			bio6	-4.32676	5.43413e-07
		bio11	-4.67856	3.51947e-08			bio7	4.58916	1.69002e-07
1:5515346	-	bio1	4.04171	2.35074e-06	17:6763874	Px011271	bio7	4.10054	2.95902e-06
		bio5	4.54557	1.12955e-07	17:6768947	Px011271	bio2	4.90388	4.01376e-09
		bio10	4.22073	6.18132e-07			bio6	-4.22965	9.68849e-07
1:5522537	-	bio8	4.00178	8.5221e-06			bio7	4.8664	2.91373e-08
1:5547087	-	bio12	4.41871	2.11181e-07	17:7767651	Px011293	bio3	5.03388	7.76007e-10
		bio13	4.06344	1.24732e-06			bio4	-4.03442	1.96498e-06
		bio16	4.38984	2.62793e-07	17:8728481	-	bio18	-4.12732	1.1677e-06
		bio18	4.01359	2.27758e-06	17:9663805	-	bio19	4.18063	4.23821e-07
1:5571231	Px002623	bio8	-4.07858	5.70431e-06	18:3470789	Px012545	bio15	4.34975	1.45382e-07
1:5603551	-	bio16	4.04916	2.04626e-06	18:3471005	Px012545	bio15	4.51306	4.87703e-08
		bio18	4.49588	1.18938e-07	18:782869	-	bio2	6.54536	4.06019e-15
1:5604131	-	bio11	-4.15321	9.86483e-07			bio6	-4.43515	2.80905e-07
1:5612526	Px002626	bio15	4.03217	1.0914e-06			bio7	5.03183	9.74582e-09
1:5621916	-	bio12	4.57098	7.95977e-08			bio12	-4.16922	9.76968e-07
		bio13	4.49495	8.19459e-08			bio13	-4.40331	1.4927e-07
		bio16	4.51907	1.15863e-07			bio16	-4.38162	2.76637e-07
		bio19	4.66104	1.70883e-08			bio18	-5.07516	2.26756e-09
1:5646297	-	bio3	4.30273	1.46797e-07	2:10160996	Px013983	bio3	4.14849	4.01804e-07
1:5667108	-	bio3	4.01084	9.58669e-07			bio4	-4.14932	9.95771e-07
		bio6	4.04423	2.82501e-06			bio7	-4.08465	3.23143e-06
		bio11	4.13291	1.11376e-06	2:10846394	-	bio6	4.03201	3.02671e-06
1:6139989	Px002644	bio4	4.07703	1.53032e-06			bio11	4.29519	4.15685e-07
		bio7	4.01218	4.8094e-06	2:10866008	-	bio1	4.256	6.66242e-07
1:6523366	-	bio8	-4.10188	5.04321e-06			bio6	4.10405	2.00997e-06
1:6677579	-	bio4	4.0965	1.36401e-06			bio11	4.52417	9.74207e-08
		bio7	4.60635	1.51977e-07	2:11048934	Px014013	bio1	4.07039	1.99269e-06
1:7162581	Px003271	bio2	4.71952	1.49242e-08			bio11	4.02254	2.13372e-06
1:7176982	Px003270	bio2	4.46883	8.24621e-08	2:11228529	-	bio3	4.24115	2.20343e-07
		bio7	4.15921	2.13177e-06	2:11498741	Px010761	bio13	4.13805	7.934e-07
1:7193349	-	bio1	-4.15013	1.25154e-06	2:1179919	-	bio18	4.63873	4.67194e-08
		bio2	4.39187	1.36929e-07	2:12154068	-	bio2	4.15202	6.30765e-07
		bio6	-4.93439	1.1039e-08	2:124167	Px008421	bio15	4.28346	2.24063e-07
		bio7	4.39671	5.40895e-07	2:14383053	Px008367	bio3	4.06408	6.87082e-07
		bio11	-4.33597	3.22692e-07	2:1494750	-	bio11	4.00559	2.35434e-06
1:7194239	-	bio2	4.63012	2.7734e-08	2:15516375	Px001454	bio14	4.62933	2.61467e-08
		bio6	-4.07584	2.36131e-06			bio17	4.52527	5.02603e-08
1:7195568	-	bio1	-5.84501	8.67705e-12			bio19	4.82397	5.33793e-09
		bio2	5.88496	1.65648e-12	2:15557389	Px001456	bio5	-4.1399	1.35754e-06
		bio4	5.30617	3.93671e-10			bio10	-4.19017	7.44552e-07
		bio6	-7.14851	1.25417e-16	2:1715071	-	bio12	4.16313	1.01314e-06
		bio7	6.61597	4.67676e-14			bio18	4.37469	2.57193e-07
		bio8	-4.17509	3.4103e-06	2:18948023	-	bio1	4.26277	6.39594e-07
		bio11	-6.44643	3.0368e-14			bio6	4.61672	8.98781e-08
1:7198223	-	bio2	5.12203	7.97826e-10			bio11	4.33176	3.31273e-07
		bio6	-4.36072	4.42645e-07	2:19481603	Px003007	bio7	-4.00462	5.01121e-06
		bio7	4.9045	2.27111e-08	2:19826221	-	bio3	4.87409	2.60792e-09
1:7198262	-	bio2	4.83858	6.42588e-09			bio4	-4.43645	1.6857e-07
		bio7	4.29393	9.87752e-07	2:19904160	Px003031	bio3	4.79042	4.84733e-09
1:7198844	-	bio2	5.08437	1.05952e-09			bio4	-4.11656	1.2109e-06
		bio6	-4.70639	5.03927e-08	2:4975973	-	bio12	4.26264	5.55925e-07
		bio7	4.7227	7.33527e-08			bio19	4.47922	5.98717e-08
1:7198876	-	bio2	5.26566	2.6551e-10	2:5035277	Px000101	bio19	4.36202	1.31037e-07
		bio6	-4.0364	2.95271e-06	2:5865424	-	bio19	4.02357	1.12781e-06
		bio7	4.19594	1.73234e-06	2:7541350	-	bio1	4.30622	4.91477e-07
1:7199611	-	bio2	5.36257	1.24324e-10			bio15	4.35828	1.37448e-07
		bio6	-4.89995	1.39454e-08	2:7619559	Px015264	bio14	4.8791	4.4715e-09
		bio7	4.78278	5.00209e-08			bio17	4.89242	3.80178e-09
1:7202452	-	bio2	4.48399	7.45497e-08	2:7630884	Px015264	bio2	4.35839	1.70289e-07
		bio7	4.60204	1.56083e-07	2:7701643	Px015263	bio8	4.30747	1.65388e-06
1:7203518	-	bio2	5.4702	5.27039e-11	2:8048042	-	bio5	-4.0016	3.0157e-06
		bio6	-4.88857	1.50598e-08	3:10422454	-	bio14	4.24932	3.24551e-07
		bio7	5.11947	5.37961e-09			bio17	4.17074	5.07702e-07
		bio11	-4.02647	2.08547e-06	3:13236306	Px006204	bio19	4.30513	1.90311e-07
		bio16	-4.12327	1.32667e-06	3:15689103	Px013015	bio8	-4.01793	7.83678e-06
		bio18	-4.11339	1.26845e-06	3:15740891	Px013022	bio5	-4.18164	1.06167e-06
1:7225048	Px003267	bio1	-4.12286	1.4687e-06	3:16112039	-	bio18	4.72755	2.57718e-08
		bio6	-4.71336	4.81554e-08	3:16157720	-	bio15	-4.34642	1.48597e-07
		bio11	-4.14254	1.05153e-06	3:16485387	-	bio13	4.29038	3.07609e-07
1:7225179	Px003267	bio6	-4.19512	1.18651e-06			bio16	4.27399	5.37333e-07
		bio7	4.34585	7.29881e-07	3:1768309	-	bio5	-4.19524	9.79467e-07
1:7225351	Px003267	bio1	-4.88078	1.19324e-08			bio8	-4.05686	6.39467e-06
		bio2	4.94608	2.9518e-09			bio10	-4.47352	1.26355e-07
		bio4	4.10244	1.31684e-06	3:1880424	-	bio1	4.0973	1.70482e-06
		bio6	-5.88636	9.34124e-12			bio6	4.06351	2.53275e-06
		bio7	5.37724	8.85556e-10			bio11	4.15941	9.50485e-07
		bio11	-5.13354	1.45226e-09	3:20630705	Px002020	bio1	4.51424	1.34523e-07
1:7225471	Px003267	bio2	5.85944	2.06391e-12			bio6	4.63727	7.87894e-08
		bio6	-4.20983	1.08857e-06			bio9	4.03388	3.82674e-07
		bio7	4.61107	1.47601e-07			bio11	4.71121	2.82604e-08
1:7226135	Px003267	bio2	4.32763	2.07772e-07	3:20676533	-	bio14	4.13068	6.83581e-07
1:7226356	Px003267	bio1	-4.52604	1.24776e-07			bio17	4.17355	4.98826e-07
		bio2	5.84083	2.42149e-12			bio19	4.01081	1.21928e-06
		bio4	4.57124	7.04737e-08	3:21055888	-	bio18	4.06076	1.73001e-06
		bio6	-6.06014	2.25811e-12	3:2180056	-	bio5	-4.68066	4.70296e-08
		bio7	6.05627	5.10186e-12			bio10	-4.36645	2.50153e-07
		bio11	-5.11465	1.66704e-09	3:2302008	Px007119	bio14	4.7724	9.61084e-09
1:7226436	Px003267	bio2	4.72437	1.44262e-08			bio17	4.75041	1.05555e-08
		bio6	-4.95582	9.53752e-09	3:2408825	-	bio14	4.02144	1.33386e-06
		bio7	4.92719	1.95622e-08	3:2658494	Px007104	bio14	4.10015	8.25385e-07
		bio11	-4.1177	1.21934e-06			bio17	4.00957	1.37041e-06
1:7226851	Px003267	bio2	4.49168	7.08224e-08	3:2779047	-	bio14	4.10108	8.20675e-07
		bio4	4.03963	1.90607e-06			bio17	4.14827	5.8436e-07
		bio6	-5.10538	3.38096e-09	3:2956759	Px007092	bio9	-4.40562	2.93478e-08
		bio7	5.15962	4.08425e-09	3:3888434	-	bio15	-4.22911	3.17964e-07
		bio11	-4.41262	1.99272e-07	3:4643930	-	bio5	4.03259	2.52734e-06
1:7269662	-	bio2	4.75999	1.12322e-08	3:5870454	-	bio1	4.00115	2.96409e-06
1:7279703	Px003263	bio8	-4.24622	2.31765e-06			bio5	4.13414	1.40413e-06
		bio11	-4.0347	1.98782e-06			bio10	4.29054	4.02181e-07
1:7362839	-	bio12	4.03553	2.14543e-06	3:5870580	-	bio2	4.47343	7.9979e-08
1:8062428	Px003207	bio7	4.28062	1.06683e-06	3:7069901	-	bio5	-4.13476	1.39904e-06
1:8082903	-	bio9	-4.22037	1.08362e-07			bio10	-4.41054	1.89182e-07
1:8101101	Px003206	bio7	4.14807	2.26946e-06	3:8373266	-	bio13	4.29302	3.02514e-07
1:8132946	Px003205	bio4	4.13881	1.06043e-06			bio16	4.22518	7.22428e-07
1:8804818	-	bio4	4.65383	4.08029e-08	4:11556102	Px009096	bio5	-4.23906	7.54217e-07
		bio6	-4.12071	1.82667e-06			bio10	-4.01504	2.1109e-06
		bio7	4.5383	2.30875e-07	4:11744847	Px009090	bio6	4.27637	7.34685e-07
		bio11	-4.08484	1.48127e-06			bio11	4.03878	1.94105e-06
1:9187776	-	bio2	4.77613	1.00222e-08	4:12339188	-	bio5	-4.43031	2.34045e-07
1:9204929	-	bio2	4.08279	9.6576e-07			bio10	-4.40013	2.02129e-07
		bio7	4.04581	4.00226e-06	4:13409283	-	bio5	-4.62977	6.56075e-08
1:9215649	-	bio1	-4.21583	8.47772e-07			bio10	-4.46392	1.34419e-07
		bio8	-4.04089	6.95254e-06	4:16367994	Px007582	bio2	4.07605	1.0063e-06
1:9240654	Px003158	bio19	4.4035	9.95332e-08	4:18512695	Px006529	bio5	-4.08253	1.89614e-06
1:9857514	-	bio4	4.18285	8.13887e-07			bio10	-4.36789	2.47892e-07
		bio7	4.36804	6.40688e-07	4:3645867	Px000357	bio1	5.16264	1.64063e-09
10:10264688	-	bio5	-4.14961	1.28235e-06			bio5	5.13461	2.07357e-09
		bio10	-4.28077	4.27284e-07			bio8	4.75614	1.2179e-07
10:11156937	-	bio19	4.12599	5.98103e-07			bio10	4.85718	9.62378e-09
10:11180019	-	bio18	4.09424	1.42069e-06			bio11	4.20669	7.14653e-07
10:11257964	-	bio13	4.4935	8.27346e-08	4:3865295	-	bio8	-4.32185	1.52692e-06
		bio16	4.20164	8.3234e-07	4:3889927	-	bio8	-4.37357	1.14333e-06
10:11289296	-	bio3	-4.01031	9.61834e-07	4:3977306	-	bio8	-4.30535	1.67343e-06
		bio4	4.6478	4.2477e-08	4:6688193	-	bio9	-4.06577	3.09579e-07
10:1199001	-	bio15	4.44672	7.63537e-08	5:11769880	Px007336	bio14	5.15436	5.76754e-10
10:12214634	Px001706	bio2	5.1729	5.42145e-10			bio15	-4.34982	1.45315e-07
		bio8	-5.18357	8.10463e-09			bio17	4.87537	4.30415e-09
		bio18	-4.3072	3.91803e-07	5:11842673	Px007342	bio1	-4.50133	1.4603e-07
10:12216699	Px001706	bio8	-4.40885	9.3685e-07	5:11889395	-	bio3	-4.18902	3.09422e-07
10:12218218	Px001706	bio8	4.22428	2.61257e-06			bio4	4.10078	1.32986e-06
10:12276312	-	bio8	-4.16613	3.5788e-06	5:11934455	-	bio18	4.06281	1.70934e-06
10:1230334	-	bio8	4.2885	1.83696e-06	5:11958052	-	bio13	4.25237	3.9082e-07
10:12313411	-	bio1	-4.18883	9.95629e-07			bio18	4.43401	1.76761e-07
		bio6	-4.5581	1.30458e-07	5:12610449	Px004529	bio2	4.51177	6.19166e-08
		bio8	-4.86316	6.30812e-08	5:12720534	-	bio2	4.38712	1.41245e-07
		bio11	-4.10884	1.2852e-06	5:12721105	-	bio2	7.59536	8.02562e-20
10:12322952	-	bio2	4.70123	1.69569e-08			bio6	-5.80657	1.76913e-11
		bio6	-4.75965	3.556e-08			bio7	5.68571	9.15026e-11
		bio7	4.71167	7.86548e-08			bio11	-4.29233	4.23098e-07
		bio8	-4.79631	9.52949e-08			bio12	-4.82879	1.42129e-08
		bio12	-4.17776	9.28337e-07			bio13	-4.89608	5.17742e-09
		bio13	-4.17701	6.24553e-07			bio16	-4.79254	1.90265e-08
		bio16	-4.1665	1.02688e-06			bio18	-4.57466	7.12838e-08
		bio18	-4.76482	2.00152e-08	5:12724923	-	bio2	4.92689	3.39557e-09
10:12395195	-	bio2	4.24927	3.42842e-07	5:12724977	-	bio1	-5.61748	5.3396e-11
10:12402734	Px001712	bio7	4.11505	2.72962e-06			bio2	5.90341	1.41218e-12
10:12465643	-	bio8	-4.68281	1.8964e-07			bio4	5.06783	2.294e-09
		bio18	-4.15118	1.01276e-06			bio6	-7.07224	2.62242e-16
10:12467429	-	bio2	4.33119	2.03056e-07			bio7	6.58664	6.04012e-14
		bio7	4.04788	3.95708e-06			bio11	-6.09611	6.77454e-13
10:12470746	-	bio6	-4.10516	1.99722e-06			bio12	-4.38146	2.66851e-07
		bio8	-5.98324	2.81705e-11	5:13289063	-	bio2	5.02565	1.6424e-09
		bio18	-4.6692	3.81407e-08	5:14151174	Px017672	bio2	4.7083	1.61412e-08
10:12475864	-	bio8	-4.9494	3.6755e-08	5:15400611	-	bio2	4.22668	3.95465e-07
10:12587015	-	bio8	-4.14117	4.09131e-06	5:15401142	-	bio2	4.70614	1.63862e-08
10:12606736	-	bio2	4.11794	7.78575e-07			bio7	4.461	3.68628e-07
		bio8	-4.51432	5.11933e-07	5:15404119	-	bio2	5.89789	1.4813e-12
10:12630210	-	bio12	-4.61726	5.8808e-08			bio6	-4.44105	2.70876e-07
		bio13	-4.02643	1.55672e-06			bio7	4.88004	2.66564e-08
		bio16	-4.02726	2.32257e-06	5:15411624	-	bio2	4.05997	1.10973e-06
		bio18	-4.37706	2.53391e-07			bio7	4.32562	8.2153e-07
10:1263757	-	bio18	4.07401	1.60055e-06			bio18	-4.19825	7.63083e-07
10:12643389	-	bio2	4.01636	1.44433e-06	5:1602879	Px003982	bio12	-4.06323	1.82632e-06
		bio7	4.2742	1.10712e-06	5:1648346	Px003981	bio4	4.51823	9.95985e-08
10:12767974	-	bio8	-4.4199	8.79921e-07			bio7	4.7621	5.70958e-08
		bio12	-4.20723	7.77789e-07	5:17787452	-	bio18	4.33732	3.24946e-07
		bio16	-4.02076	2.41125e-06	5:18620793	Px011535	bio7	4.15032	2.24098e-06
		bio18	-4.546	8.59596e-08	5:1868789	-	bio2	4.02543	1.36759e-06
10:12949387	-	bio2	4.13836	6.86436e-07	5:18753431	-	bio14	4.0644	1.02755e-06
10:12994690	-	bio3	4.42973	6.24345e-08	5:4103288	Px013872	bio2	5.36844	1.18689e-10
10:13080813	-	bio18	4.012	2.29867e-06			bio6	-4.36151	4.40531e-07
10:13102365	Px003484	bio18	4.05354	1.80473e-06			bio7	4.48599	3.1714e-07
10:1351045	-	bio18	4.31978	3.62405e-07			bio12	-4.08539	1.60439e-06
10:13686347	Px002812	bio15	4.05793	9.31707e-07			bio13	-4.13239	8.21323e-07
10:13954592	-	bio18	4.19524	7.77091e-07			bio16	-4.2939	4.75785e-07
10:14694684	-	bio13	4.25201	3.91703e-07			bio18	-4.60098	5.99656e-08
		bio18	4.13833	1.09357e-06	5:453066	-	bio5	-4.4616	1.9238e-07
10:14710019	-	bio13	4.39826	1.54233e-07	5:5827385	-	bio14	4.08354	9.14027e-07
		bio16	4.25352	6.08587e-07	5:6201668	-	bio2	4.83443	6.61964e-09
10:14928827	-	bio13	4.14911	7.41451e-07			bio6	-4.31887	5.69812e-07
		bio18	4.30431	3.98874e-07			bio7	4.43574	4.28831e-07
10:15077828	Px001801	bio13	4.08798	1.07577e-06			bio16	-4.11632	1.38212e-06
10:15456956	-	bio8	-4.28018	1.92326e-06	5:6967632	Px005422	bio13	4.056	1.30433e-06
10:15552523	-	bio8	-4.33479	1.42073e-06	5:7552993	-	bio7	4.10502	2.88629e-06
10:15586976	-	bio12	4.44192	1.82362e-07	5:9670713	-	bio2	4.25944	3.21422e-07
		bio13	5.20948	5.12348e-10	6:10187738	-	bio7	-4.0714	3.47682e-06
		bio16	5.19552	1.1065e-09	6:1038735	Px000615	bio1	-4.88108	1.19079e-08
10:15609895	-	bio18	4.04028	1.95011e-06			bio2	5.27185	2.53049e-10
10:15725014	-	bio2	4.20175	4.62581e-07			bio6	-5.30755	7.94352e-10
10:15783032	-	bio8	-4.50937	5.26818e-07			bio7	4.27623	1.09422e-06
10:15836578	-	bio8	-4.74864	1.2747e-07			bio11	-4.45858	1.48688e-07
10:1588935	-	bio15	4.50107	5.29104e-08	6:10572309	Px010855	bio1	4.18476	1.01997e-06
10:16139137	-	bio8	-4.02944	7.38085e-06			bio11	4.02792	2.06794e-06
10:16141308	-	bio13	4.09707	1.01818e-06	6:10577204	Px010854	bio19	4.59372	2.73334e-08
10:16457911	-	bio2	4.05101	1.17172e-06	6:11043146	Px010839	bio4	-4.1443	1.02617e-06
10:16754136	Px002312	bio4	4.12696	1.13818e-06			bio7	-4.13131	2.49284e-06
10:17222630	Px002344	bio13	4.25385	3.87208e-07	6:1136627	Px000612	bio5	-4.11752	1.54734e-06
		bio16	4.22585	7.19515e-07	6:13261844	Px014654	bio9	-4.2222	1.07e-07
10:17255636	-	bio13	4.98585	2.70662e-09	6:13892178	-	bio1	4.18902	9.94507e-07
		bio16	4.63965	5.28872e-08			bio11	4.05842	1.73033e-06
		bio18	4.15411	9.95161e-07	6:14321476	-	bio12	4.705	3.28684e-08
10:17388249	Px001750	bio15	5.54184	2.09269e-11			bio14	4.21922	3.92798e-07
		bio18	4.10005	1.37274e-06			bio17	4.2028	4.14895e-07
10:17729228	Px001763	bio18	4.48688	1.26035e-07	6:14760770	-	bio18	4.07683	1.57423e-06
10:17758899	Px001763	bio6	-4.11327	1.90645e-06	6:14936285	-	bio8	-4.91672	4.5151e-08
		bio11	-4.14227	1.05323e-06	6:15001243	-	bio12	-4.06473	1.81041e-06
10:18554483	Px002281	bio13	4.3841	1.69017e-07			bio16	-4.01219	2.53315e-06
		bio16	4.30762	4.37392e-07			bio18	-4.16316	9.42631e-07
		bio18	4.27534	4.76916e-07	6:15424338	-	bio8	-4.10784	4.88627e-06
10:18684276	Px002290	bio13	4.18268	6.03072e-07	6:15436160	Px011034	bio3	4.27576	1.75493e-07
		bio16	4.11868	1.36305e-06	6:15436393	Px011034	bio1	-4.22508	8.02165e-07
10:18846057	-	bio13	4.93092	4.03058e-09			bio6	-4.07844	2.32661e-06
		bio16	4.56609	8.55328e-08	6:15687710	Px011024	bio2	4.25506	3.30484e-07
		bio18	5.19865	9.19321e-10	6:17308573	-	bio5	-4.29617	5.34483e-07
10:19638540	Px002395	bio8	4.48573	6.0385e-07			bio10	-4.14555	9.7478e-07
		bio15	4.37983	1.19227e-07	6:1734885	Px009569	bio3	4.13559	4.36426e-07
10:19676945	Px002401	bio3	-4.27011	1.82157e-07			bio12	4.23977	6.38893e-07
		bio4	4.17149	8.71596e-07			bio13	4.04092	1.42768e-06
10:19692058	-	bio15	4.35826	1.37467e-07			bio16	4.29209	4.81086e-07
10:19985863	-	bio2	4.11353	7.99983e-07	6:17732816	-	bio5	-4.24441	7.30407e-07
10:19991993	Px002418	bio14	4.59773	3.24889e-08			bio10	-4.10766	1.2228e-06
		bio17	4.52658	4.98163e-08	6:17954257	Px013528	bio13	4.2188	4.82046e-07
10:20079556	-	bio13	5.0223	2.07332e-09			bio16	4.07999	1.71023e-06
		bio16	4.82027	1.57535e-08			bio18	4.36144	2.79485e-07
10:2054943	-	bio15	4.48545	5.88175e-08	6:19568997	-	bio5	-4.34021	4.08625e-07
10:3133489	Px002884	bio7	4.27443	1.10565e-06			bio10	-4.00012	2.30248e-06
10:3162547	-	bio6	-4.13485	1.6838e-06	6:2019581	-	bio14	4.03084	1.26012e-06
10:3193422	-	bio13	4.25423	3.86285e-07	6:20313640	Px001160	bio4	-4.18699	7.93786e-07
		bio16	4.30039	4.57235e-07			bio12	4.01602	2.40163e-06
10:398759	-	bio13	4.17923	6.16056e-07			bio13	4.07129	1.18976e-06
10:4038789	Px001227	bio7	4.18848	1.80715e-06			bio16	4	2.71678e-06
10:4420837	-	bio13	5.4377	8.72389e-11	6:364115	-	bio1	4.63989	5.98219e-08
		bio16	5.43879	1.78783e-10			bio11	4.14695	1.02416e-06
		bio18	4.96699	4.91632e-09	6:375927	-	bio10	-4.17873	7.98006e-07
10:4533137	Px001262	bio15	4.22653	3.23258e-07	6:4340114	Px010557	bio1	4.33973	4.00437e-07
10:4809840	-	bio19	4.32616	1.65877e-07			bio6	4.0649	2.51285e-06
10:4838999	-	bio18	4.29631	4.19098e-07			bio11	4.0037	2.38026e-06
10:501174	-	bio13	4.74407	1.51366e-08	6:4344026	Px010557	bio15	4.38433	1.15728e-07
		bio16	4.40761	2.35115e-07			bio19	-4.48158	5.8923e-08
10:5015352	-	bio13	5.2287	4.42617e-10	6:4345273	Px010557	bio8	-4.13012	4.34003e-06
		bio16	5.24838	7.49683e-10	6:4367483	Px010557	bio2	5.16742	5.65285e-10
10:5027017	-	bio13	4.40268	1.49881e-07			bio7	4.01264	4.79738e-06
		bio16	4.13702	1.2232e-06			bio18	-4.18278	8.37757e-07
10:5083510	-	bio18	4.58945	6.46913e-08	6:4376245	-	bio8	-5.36381	2.41998e-09
10:57120	-	bio13	4.70713	1.95501e-08	6:4378682	-	bio8	-4.03266	7.25792e-06
		bio16	4.59521	7.07714e-08	6:4435343	Px010559	bio8	4.05143	6.57937e-06
		bio18	4.19338	7.8587e-07	6:4448256	-	bio8	-4.19349	3.08782e-06
10:6159735	-	bio13	4.75398	1.41279e-08	6:4595830	Px010563	bio5	-5.06404	3.42975e-09
		bio16	4.7088	3.34365e-08			bio10	-4.86294	9.24477e-09
		bio18	4.06581	1.67952e-06	6:5386821	-	bio7	4.02783	4.4161e-06
10:7341187	Px002361	bio15	4.3944	1.08256e-07	6:5516473	-	bio14	-4.01452	1.39078e-06
10:7378783	-	bio8	-4.35868	1.24305e-06			bio17	-4.06331	9.88134e-07
10:7606301	-	bio18	4.0171	2.23167e-06	6:5623271	-	bio5	-4.48364	1.67438e-07
10:7666377	-	bio15	4.3958	1.07254e-07			bio10	-5.19947	8.17266e-10
10:8123512	-	bio8	4.28384	1.88482e-06	6:5755189	-	bio8	4.18297	3.26842e-06
10:8161459	-	bio13	4.4858	8.70479e-08			bio12	4.13412	1.20386e-06
		bio16	4.56542	8.59053e-08	6:5771117	-	bio1	5.16575	1.60416e-09
10:8358144	-	bio5	4.62079	6.95524e-08			bio6	5.37495	4.84328e-10
		bio10	4.1596	8.95751e-07			bio8	5.38804	2.05091e-09
10:8742529	-	bio2	4.10599	8.37905e-07			bio11	5.22335	7.48819e-10
10:8745960	-	bio2	4.05957	1.11242e-06			bio16	4.15965	1.06959e-06
		bio6	-4.09326	2.13797e-06	6:5773545	-	bio1	-4.18598	1.01261e-06
10:8746055	-	bio1	-4.03933	2.38308e-06	6:5897138	-	bio8	-5.48878	1.02295e-09
		bio6	-4.28971	6.78528e-07	6:5913476	Px003314	bio8	-4.2531	2.23195e-06
10:8746259	-	bio2	4.22474	4.00331e-07	6:5926960	Px003314	bio1	-4.22977	7.79953e-07
10:8748742	-	bio1	-4.21462	8.53919e-07			bio11	-4.39722	2.19675e-07
		bio2	4.95103	2.84682e-09	6:5927131	Px003314	bio1	-4.7977	2.09881e-08
		bio6	-4.51777	1.6814e-07			bio6	-4.52188	1.63863e-07
10:8748960	-	bio1	-4.09928	1.6853e-06			bio8	-4.00942	8.19105e-06
		bio2	4.10631	8.36261e-07			bio11	-4.72303	2.60929e-08
		bio6	-4.49731	1.91084e-07	6:5944105	-	bio18	-4.02472	2.13506e-06
10:8749362	-	bio2	4.92006	3.56868e-09	6:5954410	Px003310	bio2	4.0917	9.14579e-07
10:8754857	-	bio2	5.25389	2.90878e-10			bio6	-4.08325	2.2637e-06
		bio6	-4.41877	3.10664e-07			bio8	-4.0926	5.29721e-06
		bio7	4.10362	2.90883e-06	6:5961509	-	bio1	-4.15842	1.19188e-06
10:8757639	-	bio2	4.4237	1.11133e-07			bio6	-4.28366	7.03464e-07
10:8758762	-	bio1	-4.00908	2.83322e-06			bio11	-4.302	3.98535e-07
		bio6	-4.11731	1.86272e-06	6:5997690	Px003308	bio1	-4.04073	2.364e-06
		bio8	-4.36138	1.22437e-06			bio6	-4.16057	1.451e-06
10:9164332	-	bio2	5.1612	5.92717e-10			bio8	-5.45477	1.2955e-09
		bio6	-4.73937	4.06259e-08			bio18	-5.13143	1.50664e-09
		bio7	4.77582	5.23015e-08	6:6056198	-	bio7	4.12875	2.52876e-06
		bio8	-4.04791	6.70181e-06	6:6131803	-	bio1	-4.63277	6.26679e-08
		bio12	-4.57915	7.54716e-08			bio6	-4.62153	8.71546e-08
		bio13	-4.00509	1.76737e-06			bio8	-4.45569	7.17504e-07
		bio16	-4.04987	2.03785e-06			bio11	-4.62784	4.93492e-08
		bio18	-5.18579	1.01092e-09	6:6139205	-	bio6	-4.31909	5.69059e-07
10:9165935	-	bio1	-4.49291	1.54042e-07			bio11	-4.04364	1.88672e-06
		bio2	5.37012	1.17123e-10	6:6168208	-	bio8	-4.00067	8.57125e-06
		bio6	-5.53534	1.45683e-10	6:6187273	Px003303	bio8	-4.05448	6.47501e-06
		bio7	4.95008	1.68166e-08	6:6213485	Px003303	bio1	-4.18612	1.01177e-06
		bio8	-4.85569	6.60749e-08			bio6	-4.3585	4.48641e-07
		bio11	-4.50533	1.10066e-07			bio11	-4.23236	6.11373e-07
		bio18	-4.36495	2.73405e-07	6:7123105	-	bio19	5.25729	2.01056e-10
10:9166057	-	bio2	4.67735	2.0019e-08	6:7329357	Px012420	bio18	4.16155	9.51776e-07
10:9166321	-	bio1	-4.25535	6.68856e-07	6:7336848	-	bio5	-4.72484	3.51274e-08
		bio2	5.59104	1.97211e-11			bio10	-4.31471	3.46042e-07
		bio4	4.53129	9.14945e-08	6:779970	-	bio2	5.4311	7.21211e-11
		bio6	-5.76251	2.50818e-11			bio7	4.5956	1.62418e-07
		bio7	5.91361	1.58262e-11	6:8971360	-	bio10	-4.4642	1.34177e-07
		bio11	-4.94926	5.46311e-09	6:9692910	-	bio19	4.00101	1.29434e-06
10:9166464	-	bio2	5.87658	1.7807e-12	7:11458436	-	bio8	4.06948	5.98439e-06
		bio6	-5.22887	1.40468e-09	8:10003980	Px015890	bio13	5.44673	8.12159e-11
		bio7	5.51429	3.27887e-10			bio16	5.10986	2.06289e-09
		bio11	-4.30077	4.01581e-07			bio18	4.61884	5.32989e-08
10:9168942	-	bio2	4.1818	5.24078e-07	8:10036046	-	bio13	4.07193	1.18519e-06
10:9179511	-	bio1	-4.01056	2.80941e-06	8:10068248	-	bio13	4.39178	1.60836e-07
		bio6	-4.45351	2.50819e-07			bio16	4.12613	1.30448e-06
		bio11	-4.23765	5.91955e-07			bio18	4.28684	4.44318e-07
10:9184096	-	bio2	4.81769	7.4605e-09	8:11953320	-	bio3	4.30555	1.44073e-07
		bio6	-4.65377	7.08563e-08			bio4	-4.24951	5.42587e-07
		bio7	4.53491	2.35699e-07			bio7	-4.12729	2.54947e-06
10:9185866	-	bio2	4.06825	1.05525e-06	8:13136164	-	bio7	4.05962	3.70991e-06
		bio6	-4.00697	3.48405e-06	8:13230758	-	bio18	4.1447	1.05277e-06
10:9195536	-	bio1	-4.68422	4.47226e-08	8:13721254	-	bio18	4.31798	3.66477e-07
		bio2	5.17314	5.41153e-10	8:13940571	-	bio18	4.64286	4.54555e-08
		bio6	-5.63803	6.63243e-11	8:14603830	-	bio3	5.08111	5.38483e-10
		bio7	5.02549	1.01701e-08			bio4	-5.29403	4.31452e-10
		bio8	-5.59977	4.68662e-10			bio5	-4.3094	4.93197e-07
		bio11	-4.84709	1.11648e-08			bio7	-5.32239	1.3092e-09
		bio13	-4.10783	9.53843e-07	8:14824240	-	bio13	4.16543	6.70738e-07
		bio18	-4.90462	7.62604e-09	8:14851968	-	bio12	4.55548	8.80343e-08
10:9196642	-	bio2	4.1611	5.96195e-07			bio14	4.11895	7.3504e-07
10:9197507	-	bio6	-4.39565	3.57898e-07			bio17	4.0659	9.72582e-07
		bio7	4.2715	1.1245e-06	8:1533628	-	bio12	4.05144	1.95613e-06
10:9197566	-	bio1	-5.11649	2.28689e-09	8:15499347	Px016165	bio4	4.8271	1.25822e-08
		bio2	4.81144	7.80035e-09			bio7	5.34114	1.14591e-09
		bio4	4.25525	5.23824e-07	8:15505750	Px016164	bio2	4.05995	1.10986e-06
		bio6	-6.05192	2.41715e-12	8:15522481	-	bio6	-4.12565	1.77548e-06
		bio7	5.32948	1.24495e-09	8:1668997	-	bio1	4.16926	1.118e-06
		bio8	-4.4663	6.75189e-07			bio11	4.08834	1.45099e-06
		bio11	-5.3608	2.66017e-10	8:17563143	-	bio8	-4.11759	4.63958e-06
		bio18	-4.28772	4.41914e-07	8:17771220	-	bio2	4.41616	1.16781e-07
10:9197675	-	bio2	5.02186	1.68925e-09	8:17771715	-	bio2	6.05007	3.90503e-13
		bio6	-4.09796	2.08128e-06			bio4	4.74188	2.25556e-08
		bio7	4.18959	1.79582e-06			bio6	-5.23957	1.30052e-09
10:9197915	-	bio1	-4.41128	2.57285e-07			bio7	6.23913	1.15097e-12
		bio6	-4.4003	3.47873e-07			bio11	-4.09441	1.39987e-06
		bio8	-4.3136	1.59857e-06	8:17959406	-	bio2	6.29054	4.44285e-14
		bio11	-4.17871	8.46343e-07	8:17959823	-	bio1	-4.5081	1.39882e-07
10:9198008	-	bio6	-4.3735	4.09607e-07			bio2	6.68751	1.02685e-15
10:9198296	-	bio2	4.61323	3.11394e-08			bio4	4.94569	5.49399e-09
		bio6	-4.73101	4.2912e-08			bio6	-6.44887	8.16204e-14
		bio7	4.56157	2.00246e-07			bio7	6.63796	3.85776e-14
		bio8	-4.06818	6.02546e-06			bio8	-4.11407	4.72724e-06
10:9198357	-	bio6	-4.2312	9.6004e-07			bio11	-5.28854	4.59824e-10
10:9198896	-	bio6	-4.27149	7.56326e-07			bio18	-4.58462	6.67765e-08
		bio7	4.1063	2.86582e-06	8:18047450	Px016590	bio8	-4.46282	6.88796e-07
10:9198972	-	bio6	-4.10115	2.04363e-06	8:18556652	Px006625	bio3	4.00572	9.89662e-07
10:9199017	-	bio6	-4.0908	2.16823e-06	8:18649585	-	bio8	-4.20074	2.96896e-06
		bio8	-4.65829	2.1959e-07	8:18756452	-	bio6	-4.11773	1.85823e-06
10:9199480	-	bio2	6.62255	1.93147e-15			bio8	-4.51228	5.18018e-07
		bio6	-5.10759	3.32882e-09			bio13	-4.26222	3.67379e-07
		bio7	5.04862	8.70372e-09			bio16	-4.27806	5.24158e-07
10:9199907	-	bio1	-4.9485	7.4796e-09			bio18	-4.54478	8.66452e-08
		bio6	-5.24806	1.22327e-09	8:18865309	-	bio8	-4.01818	7.82659e-06
		bio7	4.27497	1.10221e-06	8:18875732	-	bio2	4.39123	1.37503e-07
		bio8	-4.39032	1.04036e-06			bio6	-4.0606	2.57493e-06
		bio11	-4.86691	9.72999e-09	8:18921186	-	bio8	-4.59367	3.22064e-07
		bio12	-4.05869	1.8753e-06	8:194316	-	bio8	4.4926	5.8041e-07
		bio18	-4.15071	1.01562e-06	8:19756982	-	bio18	4.24237	5.83672e-07
10:9619727	-	bio14	4.05279	1.10289e-06	8:2484645	-	bio4	4.08912	1.4249e-06
11:10159295	-	bio19	4.08925	7.52195e-07	8:258631	-	bio12	4.54357	9.50988e-08
11:10850744	Px004774	bio14	4.26191	2.99537e-07			bio14	4.9068	3.65633e-09
		bio17	4.25828	2.91571e-07			bio17	5.00181	1.69793e-09
		bio19	5.16069	4.27448e-10			bio19	5.52031	2.40995e-11
11:10895889	-	bio2	4.03019	1.32891e-06	8:2689251	Px017610	bio7	4.44371	4.08879e-07
		bio6	-4.02615	3.12827e-06	8:4008384	-	bio2	4.05859	1.11906e-06
		bio7	4.58019	1.78603e-07	8:4267834	-	bio18	4.52989	9.5452e-08
11:10895938	-	bio18	4.35253	2.95513e-07	8:5769643	Px015510	bio6	-4.72843	4.36423e-08
11:10907955	-	bio12	-4.10424	1.43622e-06			bio7	4.87144	2.81955e-08
11:11844176	-	bio19	4.70721	1.23359e-08	8:6302878	-	bio18	4.40121	2.1762e-07
11:12152078	-	bio13	4.42467	1.29932e-07	8:6308927	Px002992	bio13	4.43305	1.23027e-07
		bio16	4.34801	3.40932e-07			bio16	4.3735	2.91002e-07
		bio18	4.52548	9.82225e-08			bio18	4.9664	4.9369e-09
11:12154860	-	bio1	4.74587	2.97136e-08	8:8665155	-	bio4	4.28961	4.23924e-07
		bio10	4.30444	3.68904e-07			bio7	4.28197	1.05854e-06
		bio11	4.09071	1.43082e-06	8:8788792	Px004890	bio13	4.15657	7.08279e-07
11:14727961	-	bio2	4.30632	2.3829e-07			bio16	4.04124	2.14233e-06
11:14729237	Px003623	bio12	4.32504	3.79002e-07	8:9258296	-	bio2	4.01173	1.48508e-06
		bio13	4.05376	1.32198e-06	8:9282101	-	bio2	4.13665	6.9373e-07
		bio16	4.19688	8.56444e-07			bio6	-4.23501	9.38714e-07
11:14729263	Px003623	bio12	4.24429	6.21602e-07			bio7	4.13641	2.42272e-06
		bio14	4.03977	1.19372e-06	8:9336625	-	bio2	5.77141	4.37583e-12
11:14729369	Px003623	bio1	4.38963	2.94345e-07			bio7	4.09888	2.98641e-06
		bio6	4.08964	2.18265e-06	8:9418934	-	bio2	5.00799	1.87207e-09
		bio12	4.82693	1.43953e-08			bio6	-4.55793	1.30598e-07
		bio13	4.64377	3.01879e-08			bio7	4.50028	2.90894e-07
		bio16	4.83331	1.44102e-08	8:9442814	-	bio2	4.0924	9.10671e-07
11:14729549	Px003623	bio6	4.21716	1.04273e-06			bio6	-4.60797	9.50454e-08
		bio7	-4.38036	5.95803e-07			bio7	4.41583	4.82863e-07
		bio12	4.87805	1.01231e-08			bio11	-4.0162	2.21381e-06
		bio16	4.00611	2.62319e-06	8:9520127	-	bio2	4.04212	1.23652e-06
		bio19	4.43609	8.00557e-08	9:10109813	Px017422	bio15	4.1949	3.95481e-07
11:14729591	Px003623	bio12	4.03878	2.10538e-06	9:10616653	-	bio13	4.3205	2.54092e-07
11:14735923	-	bio19	4.09685	7.17472e-07			bio16	4.0189	2.43722e-06
11:15682719	Px003571	bio12	4.41009	2.22967e-07			bio18	5.42045	1.72462e-10
11:17155794	-	bio12	4.31616	4.00365e-07	9:10750875	-	bio18	4.02291	2.15764e-06
		bio14	4.1622	5.61921e-07	9:116226	Px016688	bio2	5.31796	1.76586e-10
		bio17	4.18718	4.57858e-07			bio6	-4.39903	3.50584e-07
		bio19	4.42983	8.34852e-08			bio7	4.09129	3.11479e-06
11:17418919	Px004045	bio13	4.94055	3.75993e-09	9:11928223	Px004860	bio4	4.18809	7.88526e-07
		bio16	4.72105	3.08074e-08			bio7	4.24758	1.29035e-06
		bio18	4.34852	3.03013e-07	9:12206427	Px000273	bio13	4.0502	1.35051e-06
11:17614408	Px004037	bio13	4.467	9.85136e-08	9:12365121	Px000287	bio2	4.07814	9.93554e-07
		bio16	4.25205	6.14041e-07			bio7	4.32107	8.4362e-07
		bio18	4.50558	1.11723e-07	9:13099749	-	bio13	4.12119	8.79394e-07
11:1831803	-	bio5	-4.29845	5.27138e-07			bio16	4.11793	1.36908e-06
		bio10	-4.30191	3.74756e-07	9:133886	Px016688	bio2	6.37471	2.03634e-14
11:18724544	Px004347	bio7	4.02018	4.60434e-06			bio4	4.05541	1.73782e-06
11:18790616	-	bio8	-4.60543	3.00493e-07			bio6	-4.96473	8.97344e-09
11:18863902	-	bio6	-4.01803	3.27442e-06			bio7	5.83399	2.94357e-11
		bio8	-5.58838	5.08097e-10			bio12	-4.08013	1.65459e-06
		bio12	-4.06069	1.85357e-06			bio13	-4.33824	2.26906e-07
		bio18	-4.73879	2.38848e-08			bio16	-4.36898	2.99308e-07
11:19067347	Px004357	bio16	4.00436	2.64968e-06	9:13862822	-	bio2	4.01231	1.47992e-06
11:19293761	-	bio8	4.17789	3.35922e-06	9:141558	Px016688	bio2	4.64729	2.46435e-08
11:2241856	Px006169	bio13	5.03251	1.92352e-09	9:143188	Px016688	bio2	5.97482	7.58082e-13
		bio16	4.83105	1.46347e-08			bio6	-4.4714	2.24512e-07
		bio18	5.47183	1.15932e-10			bio7	5.5601	2.33983e-10
11:3706230	-	bio1	4.82484	1.74701e-08	9:143305	Px016688	bio8	4.03826	7.04877e-06
		bio6	4.3973	3.5431e-07	9:14827613	-	bio2	4.03006	1.32995e-06
		bio11	4.67466	3.61259e-08	9:14838266	-	bio2	4.25735	3.25715e-07
11:4618165	Px003594	bio6	4.14571	1.58143e-06	9:14841774	-	bio2	4.28353	2.75711e-07
11:4771929	-	bio5	-4.17902	1.07825e-06	9:14929599	-	bio2	4.35105	1.7859e-07
		bio10	-4.05736	1.64721e-06	9:15502156	-	bio18	4.06001	1.73763e-06
11:6590388	-	bio2	4.4965	6.85789e-08	9:15604186	-	bio2	4.10181	8.59668e-07
11:7098050	Px002937	bio11	4.03999	1.92739e-06	9:15682889	Px000565	bio7	4.26339	1.17829e-06
11:7249783	-	bio5	-4.09761	1.73743e-06	9:16574731	-	bio18	-4.25564	5.3819e-07
		bio10	-4.01806	2.07404e-06	9:16680423	-	bio2	-4.52357	5.72022e-08
11:7439972	Px002945	bio2	4.39615	1.3315e-07	9:16740266	Px000979	bio14	4.11866	7.36359e-07
		bio7	4.01814	4.65582e-06			bio19	4.04915	9.63925e-07
11:7664968	Px002505	bio16	4.097	1.54823e-06	9:16920705	-	bio2	4.68639	1.88014e-08
11:7881757	Px002494	bio8	-4.13951	4.12778e-06	9:17445347	-	bio4	4.39694	2.16663e-07
11:7905763	-	bio8	-5.2995	3.74161e-09			bio7	4.4533	3.86058e-07
11:7912504	-	bio8	-4.17005	3.50412e-06	9:17458837	-	bio3	4.08825	5.8986e-07
11:7921125	Px002490	bio2	4.10536	8.41151e-07	9:17510576	-	bio19	4.61438	2.36803e-08
11:8143962	-	bio19	4.07021	8.46442e-07	9:176928	-	bio7	4.44772	3.99183e-07
11:8627710	-	bio12	4.08715	1.58792e-06	9:17813656	-	bio14	4.29891	2.36334e-07
		bio13	4.97772	2.8717e-09			bio17	4.45023	8.3219e-08
		bio16	4.8862	1.00152e-08	9:18279280	Px001079	bio7	4.00275	5.06236e-06
		bio18	4.34114	3.17298e-07	9:18830003	-	bio13	4.28495	3.18351e-07
11:8710061	-	bio18	4.02348	2.15051e-06			bio16	4.02789	2.31414e-06
11:8944817	Px008001	bio12	4.31651	3.99501e-07			bio18	5.02192	3.32532e-09
		bio14	4.50322	6.16856e-08	9:18832445	-	bio18	4.64751	4.40721e-08
		bio17	4.46936	7.32353e-08	9:19092631	Px002209	bio2	4.54257	5.03332e-08
		bio18	4.14219	1.06866e-06	9:19884802	Px000710	bio13	4.82413	8.63726e-09
11:981101	-	bio9	4.12483	2.08206e-07			bio16	4.82001	1.57815e-08
11:9894449	Px003452	bio19	4.24814	2.75307e-07			bio18	5.14336	1.38079e-09
12:1002153	Px004600	bio8	-4.43332	8.15253e-07	9:19894359	-	bio13	4.48948	8.496e-08
12:1009775	Px004601	bio12	4.15451	1.06654e-06			bio16	4.03872	2.17379e-06
		bio14	5.16848	5.17739e-10			bio18	4.28081	4.61133e-07
		bio17	5.14249	5.87354e-10	9:19978540	Px000712	bio1	4.21935	8.3013e-07
		bio19	5.08991	7.36568e-10			bio10	4.34466	2.8691e-07
12:1012613	Px004601	bio19	4.64105	1.96592e-08	9:221574	-	bio2	5.66272	1.0901e-11
12:1012796	Px004601	bio19	4.07974	7.9793e-07			bio7	4.03453	4.25731e-06
12:1016140	-	bio14	4.8293	6.40351e-09	9:222352	-	bio8	4.36638	1.19048e-06
		bio17	4.624	2.55764e-08	9:223508	-	bio2	4.48917	7.20187e-08
12:10166745	Px009591	bio8	-4.32234	1.52277e-06	9:2414701	-	bio2	5.37334	1.14177e-10
12:1016931	-	bio19	4.20531	3.62253e-07			bio6	-4.05359	2.6793e-06
12:1029381	-	bio14	5.30855	1.74761e-10			bio7	4.41049	4.98436e-07
		bio17	5.0769	9.6685e-10	9:2415091	-	bio2	7.13067	1.17557e-17
12:1029790	-	bio14	4.01496	1.38709e-06			bio6	-4.16914	1.38055e-06
		bio17	4.02329	1.26112e-06			bio7	4.67494	9.91231e-08
12:1029835	-	bio3	4.32772	1.24297e-07			bio16	-4.05288	2.00258e-06
		bio17	4.05048	1.06877e-06			bio18	-4.2752	4.77327e-07
12:1033775	-	bio14	4.09978	8.27266e-07	9:2415121	-	bio2	5.114	8.47715e-10
12:1035868	-	bio6	4.1286	1.74557e-06			bio6	-4.37666	4.01812e-07
12:1039389	-	bio14	4.38919	1.31491e-07			bio7	4.77458	5.27182e-08
		bio17	4.3268	1.87478e-07	9:2423703	-	bio1	-4.42282	2.39416e-07
12:1043754	-	bio14	4.2408	3.4261e-07			bio6	-4.87974	1.59837e-08
		bio17	4.20367	4.12621e-07			bio11	-4.28773	4.35289e-07
12:1046294	Px004602	bio19	4.49435	5.40367e-08	9:2428664	Px016901	bio1	-4.80037	2.06136e-08
12:1047949	-	bio16	4.04813	2.05851e-06			bio2	4.77163	1.03462e-08
		bio18	4.4296	1.81788e-07			bio4	4.40744	2.02724e-07
12:1054480	Px004603	bio19	4.14457	5.32248e-07			bio6	-6.08211	1.88172e-12
12:1067458	-	bio19	4.02524	1.11634e-06			bio7	5.60633	1.66007e-10
12:1075715	-	bio18	-4.45939	1.5034e-07			bio8	-4.53553	4.52621e-07
12:1076060	-	bio8	-4.15379	3.82397e-06			bio11	-5.22572	7.35735e-10
		bio18	-4.25341	5.45587e-07	9:2428689	Px016901	bio2	4.36043	1.68049e-07
12:1080078	-	bio8	-4.79725	9.47472e-08			bio6	-4.87361	1.66572e-08
12:10887878	-	bio4	4.14979	9.9297e-07			bio7	4.65789	1.10294e-07
		bio6	-4.00305	3.56139e-06			bio11	-4.1526	9.90095e-07
		bio7	4.61993	1.39713e-07	9:2442259	-	bio1	-4.97985	6.01279e-09
12:10895213	-	bio1	-4.87818	1.21468e-08			bio2	4.55549	4.61264e-08
		bio2	4.45921	8.78984e-08			bio4	4.05288	1.7638e-06
		bio6	-5.58671	9.84485e-11			bio6	-5.96806	4.8155e-12
		bio7	4.61891	1.406e-07			bio7	5.1364	4.79083e-09
		bio11	-4.90106	7.66733e-09			bio11	-5.22512	7.39026e-10
12:10897267	-	bio6	-4.15023	1.5406e-06	9:2442617	-	bio2	5.21166	4.02908e-10
12:10899744	-	bio2	4.73509	1.33821e-08			bio4	4.08962	1.42069e-06
		bio7	4.50282	2.86454e-07			bio6	-4.73765	4.10863e-08
12:10914086	Px005826	bio4	4.02271	2.10383e-06			bio7	5.42666	6.20604e-10
		bio6	-4.59981	1.00123e-07			bio18	-4.18544	8.24435e-07
		bio7	4.41686	4.79914e-07	9:2454200	-	bio2	6.2963	4.21323e-14
		bio11	-4.14441	1.03984e-06			bio6	-4.35602	4.55431e-07
12:10914366	Px005826	bio1	-5.48109	1.53512e-10			bio7	5.07154	7.45435e-09
		bio6	-5.50708	1.80467e-10	9:2472603	-	bio6	-4.79082	2.89473e-08
		bio8	-5.88876	5.72566e-11			bio7	4.60712	1.51255e-07
		bio10	-4.11078	1.20027e-06			bio11	-4.34927	2.96968e-07
		bio11	-5.08352	2.09027e-09	9:2473957	-	bio7	4.03092	4.34217e-06
		bio18	-4.06734	1.66451e-06	9:2473984	-	bio2	4.32429	2.12292e-07
12:10916673	Px005826	bio2	4.87826	4.83113e-09			bio4	4.83789	1.16776e-08
		bio7	4.37601	6.11293e-07			bio6	-4.64922	7.29631e-08
12:10927906	-	bio6	-4.00378	3.54686e-06			bio7	5.84914	2.61737e-11
		bio8	-4.02663	7.48976e-06	9:2481020	Px016903	bio2	4.2367	3.71227e-07
12:10931812	-	bio1	-4.61409	7.07725e-08			bio6	-4.00548	3.51325e-06
		bio6	-4.44803	2.59457e-07	9:2481642	Px016903	bio1	-4.46779	1.80551e-07
		bio8	-4.43238	8.19629e-07			bio2	6.76747	4.67947e-16
		bio11	-4.12881	1.14132e-06			bio6	-5.94422	5.84796e-12
12:10938242	-	bio19	4.14505	5.30643e-07			bio7	5.79093	4.10359e-11
12:10985693	Px005825	bio13	-4.10279	9.83475e-07			bio11	-4.77344	1.85271e-08
		bio16	-4.13583	1.23184e-06			bio12	-4.17371	9.51102e-07
		bio18	-4.07408	1.59989e-06			bio13	-4.10817	9.51875e-07
12:10985877	Px005825	bio1	-4.1929	9.71851e-07			bio16	-4.12245	1.3331e-06
		bio8	-4.45097	7.37139e-07			bio18	-4.3751	2.56532e-07
12:10986661	Px005825	bio8	-4.37748	1.11845e-06	9:2482184	Px016903	bio2	4.90579	3.95853e-09
12:10991768	Px005825	bio2	4.13873	6.84868e-07			bio6	-4.09037	2.17357e-06
12:11023334	Px005821	bio17	-4.04478	1.1066e-06			bio7	5.04155	9.12861e-09
12:1115014	-	bio6	4.35261	4.64929e-07	9:2482304	Px016903	bio6	-4.10538	1.99471e-06
		bio11	4.23519	6.0091e-07	9:2482427	Px016903	bio2	4.36259	1.65709e-07
12:11199574	Px005808	bio12	4.24438	6.21262e-07	9:2493991	-	bio2	5.0075	1.87886e-09
		bio13	4.38085	1.72598e-07			bio6	-4.37566	4.04263e-07
		bio16	4.28633	4.98339e-07			bio7	4.91606	2.10498e-08
		bio18	4.24548	5.72691e-07	9:2520049	-	bio2	4.5631	4.38102e-08
		bio19	4.62713	2.16673e-08			bio6	-4.12166	1.81672e-06
12:11293438	Px005803	bio8	-4.96764	3.27494e-08	9:2521831	-	bio2	5.62804	1.45354e-11
12:11605107	-	bio18	4.26656	5.03345e-07			bio6	-4.18395	1.26648e-06
12:11919102	-	bio5	-4.06359	2.11527e-06			bio7	4.61201	1.46744e-07
		bio10	-4.27017	4.56228e-07	9:2552921	-	bio2	4.36433	1.63846e-07
12:12969928	-	bio15	4.39076	1.10901e-07			bio6	-4.01478	3.33473e-06
12:13155624	Px005149	bio14	4.36236	1.56706e-07			bio7	4.68723	9.17585e-08
		bio17	4.2026	4.1542e-07	9:2584405	-	bio2	4.529	5.51515e-08
12:1369809	-	bio17	-4.03176	1.19789e-06	9:2584872	-	bio1	-4.26114	6.45915e-07
12:13974808	-	bio13	4.83619	7.9312e-09			bio2	5.03932	1.48371e-09
		bio16	4.44959	1.80456e-07			bio6	-5.17796	2.02251e-09
		bio18	4.18486	8.27322e-07			bio7	4.76408	5.63785e-08
12:1413958	Px004330	bio10	4.15006	9.48708e-07			bio11	-4.388	2.32842e-07
12:14224932	-	bio5	-4.17482	1.10536e-06	9:2603275	-	bio2	4.49022	7.15159e-08
		bio8	-4.02687	7.4804e-06	9:2606318	-	bio2	5.51333	3.7196e-11
		bio10	-4.32012	3.34555e-07			bio6	-4.9826	7.93819e-09
12:14719161	-	bio13	4.07574	1.15828e-06			bio7	4.42599	4.54518e-07
		bio18	5.09195	2.00805e-09			bio8	-4.30203	1.7045e-06
12:15237363	Px006899	bio1	4.34246	3.93784e-07			bio18	-4.17853	8.59475e-07
		bio3	4.30774	1.41992e-07	9:2611378	-	bio2	4.09908	8.74175e-07
		bio4	-5.63868	2.95934e-11	9:2624666	-	bio2	4.86982	5.13428e-09
		bio6	5.49181	2.02514e-10	9:2628545	-	bio2	4.78916	9.13871e-09
		bio7	-5.11329	5.6116e-09			bio6	-4.50147	1.86187e-07
		bio11	5.49423	9.50448e-11			bio7	4.83415	3.59271e-08
12:15335488	-	bio18	4.04696	1.87552e-06	9:2628608	-	bio2	4.98816	2.16731e-09
12:15361299	-	bio2	4.33687	1.95746e-07			bio6	-4.01332	3.36217e-06
12:15380825	-	bio18	4.14003	1.08253e-06			bio7	4.42393	4.60133e-07
12:15380911	-	bio15	4.34342	1.51553e-07	9:2653728	-	bio8	-4.00069	8.57036e-06
12:15381005	-	bio15	4.23135	3.13436e-07	9:3139366	-	bio8	-4.44659	7.55823e-07
12:15386250	-	bio13	5.16273	7.29753e-10	9:3425354	-	bio4	4.01447	2.20713e-06
		bio16	4.65009	4.93702e-08	9:3463055	-	bio7	4.0676	3.55044e-06
		bio18	6.30706	1.10022e-13	9:4453081	-	bio10	4.46731	1.31516e-07
12:15397072	Px006892	bio18	4.42955	1.81846e-07	9:4492320	-	bio2	5.05239	1.34601e-09
12:15400576	Px006892	bio19	4.31307	1.80702e-07			bio6	-5.12048	3.03991e-09
12:15889265	-	bio4	4.0675	1.61867e-06			bio7	4.96777	1.49548e-08
12:16045101	-	bio13	4.05903	1.28082e-06			bio11	-4.17598	8.60376e-07
		bio16	4.00335	2.66508e-06			bio18	-4.14854	1.02888e-06
		bio18	4.04676	1.87771e-06	9:4521903	Px018024	bio6	-4.80807	2.58179e-08
12:162655	-	bio18	4.10497	1.33335e-06			bio7	4.24631	1.29978e-06
12:17125369	-	bio13	4.09093	1.05674e-06			bio11	-4.16806	9.02369e-07
		bio18	4.15008	1.01945e-06	9:4535228	-	bio1	-4.06825	2.01749e-06
12:17194915	-	bio14	4.10277	8.12182e-07			bio2	5.03694	1.51022e-09
		bio17	4.17738	4.8697e-07			bio6	-4.94349	1.03753e-08
		bio19	4.00145	1.29087e-06			bio7	4.65424	1.12839e-07
12:17618754	-	bio14	4.07101	9.86889e-07			bio11	-4.22742	6.3006e-07
		bio17	4.07176	9.38259e-07	9:4538532	-	bio2	6.05726	3.66367e-13
		bio19	5.38264	7.40647e-11			bio4	4.27026	4.77667e-07
12:17854979	Px005613	bio12	4.13371	1.20679e-06			bio6	-4.85305	1.91235e-08
12:18122340	Px005624	bio13	4.92326	4.25931e-09			bio7	5.91896	1.51755e-11
		bio16	4.58345	7.64088e-08	9:4538663	-	bio2	5.19147	4.70402e-10
12:18391488	-	bio7	-4.54105	2.27032e-07			bio6	-4.38212	3.8868e-07
12:18511489	-	bio19	4.0395	1.02286e-06			bio7	4.72705	7.13582e-08
12:18588263	Px005201	bio5	-4.97341	6.48207e-09	9:45387	-	bio8	-4.05684	6.39535e-06
		bio8	-4.81212	8.64782e-08	9:4592933	-	bio2	4.66348	2.20373e-08
		bio10	-5.01799	3.08189e-09	9:4639988	Px018017	bio8	-4.20931	2.83413e-06
12:18619248	Px005200	bio18	4.4472	1.62514e-07	9:5683795	-	bio12	4.19719	8.26224e-07
12:18652817	Px005199	bio18	4.35035	2.99568e-07			bio14	4.35029	1.69519e-07
12:18696803	Px005196	bio18	4.23223	6.209e-07			bio17	4.30367	2.17778e-07
12:19328784	-	bio3	4.10128	5.43096e-07	9:5849249	-	bio3	4.0826	6.11323e-07
12:19823029	Px005359	bio19	4.38279	1.14216e-07	9:6160344	Px005801	bio2	4.11576	7.89088e-07
12:1990526	Px007029	bio12	4.11164	1.37495e-06	9:6167914	Px005801	bio1	-5.35367	4.02594e-10
		bio13	4.23896	4.25063e-07			bio2	4.42331	1.11418e-07
		bio16	4.25222	6.13408e-07			bio6	-5.75773	2.60458e-11
12:19961663	-	bio14	4.40653	1.17333e-07			bio7	4.5295	2.43599e-07
		bio17	4.26339	2.82189e-07			bio11	-5.14759	1.31025e-09
12:20029103	Px005350	bio18	4.13522	1.11404e-06	9:6168569	Px005801	bio2	4.4117	1.20252e-07
12:2150352	-	bio19	4.74299	9.56282e-09			bio4	4.10156	1.32372e-06
12:2646935	Px004176	bio14	4.19946	4.44921e-07			bio6	-5.00582	6.76511e-09
		bio17	4.21173	3.9211e-07			bio7	5.16223	4.01148e-09
		bio19	4.25457	2.64134e-07			bio11	-4.19092	7.8623e-07
12:2727621	-	bio13	4.58992	4.3481e-08	9:6499805	Px017019	bio14	4.58388	3.57175e-08
		bio16	4.2108	7.87781e-07			bio17	4.45943	7.82634e-08
		bio18	4.10967	1.29674e-06	9:7962359	-	bio15	4.4994	5.35134e-08
12:2888309	-	bio8	-4.15538	3.7915e-06	9:8465184	-	bio4	4.00706	2.30418e-06
12:3002161	Px004186	bio13	4.1535	7.21753e-07	9:8603596	-	bio2	4.63085	2.75953e-08
12:3155817	Px004323	bio14	4.02056	1.34097e-06	9:8609545	-	bio2	6.74551	5.812e-16
12:327258	Px004439	bio18	4.07128	1.62644e-06			bio7	4.36083	6.68449e-07
12:3451035	-	bio18	4.39096	2.32162e-07	9:8706685	-	bio18	4.09098	1.4483e-06
12:3522983	Px004303	bio12	4.45286	1.70134e-07	9:8708887	-	bio18	4.44919	1.60464e-07
		bio13	4.54643	5.82114e-08	9:9015553	-	bio13	4.48131	8.96627e-08
		bio16	4.52134	1.14185e-07			bio16	4.30294	4.50139e-07
12:3874828	-	bio13	4.67211	2.48734e-08
		bio16	4.71469	3.21463e-08
*Symbol “-” indicates that the SNP is identified in the intergenic region. The log-likelihood ratios (G scores) and/or Wald scores were significant with Bonferroni correction at a 99% confidence level.

## Sheet: Supplementary Data 5
Supplementary Data 5. Identification of the SNPs associated with climate variables using Bayenv 2
SNP	Gene ID	Climate variables	Log10(BF)	SNP	Gene ID	Climate variables	Log10(BF)
1:10041943	-	bio1	1.74921	13:6045132	-	bio1	1.65317
1:10073895	Px016409	bio19	2.85492			bio13	1.85813
1:10147348	Px016413	bio8	1.74032			bio15	3.03759
1:10496951	Px016424	bio16	1.50505			bio16	1.62037
1:10506774	-	bio1	1.61865	13:6140001	-	bio5	1.51707
1:10640425	-	bio10	1.50415	13:6164760	-	bio13	1.58781
1:10697770	-	bio14	1.75215	13:6170130	Px006080	bio1	1.71454
		bio17	1.67349			bio11	1.73893
1:10872811	Px016433	bio11	2.34585			bio6	1.65487
		bio6	2.18916	13:6237580	Px006074	bio18	1.53998
1:10954410	Px016434	bio6	1.67065	13:6240263	Px006074	bio1	1.83812
1:10974713	Px016435	bio19	1.86547	13:6258152	-	bio9	1.50065
1:11002314	Px016438	bio1	1.54819	13:6263145	Px006071	bio18	1.73147
		bio11	2.3477	13:6380447	Px006062	bio13	1.79133
		bio6	2.35568			bio16	1.61848
1:11043630	-	bio4	1.57014	13:6427108	-	bio12	1.8582
1:11161191	Px016448	bio18	1.63108	13:6446058	-	bio15	1.78823
1:11336364	-	bio11	1.54559	13:6511316	-	bio13	1.63247
1:11340340	-	bio5	2.05975	13:6636511	-	bio2	2.60557
1:11364299	Px016458	bio11	2.68463	13:6648289	-	bio11	1.56682
		bio4	1.55636			bio6	1.62293
		bio6	2.59529	13:6692758	Px006009	bio1	1.63499
		bio9	2.07756	13:6927325	Px006020	bio13	1.50248
1:11395450	-	bio1	1.56501			bio16	1.69417
		bio4	2.77093	13:6927806	Px006020	bio11	1.9395
1:11440091	Px016461	bio3	2.43596			bio12	2.06316
1:11458959	-	bio8	2.64199			bio13	2.61254
1:11474431	-	bio1	1.63058			bio16	2.55706
		bio11	2.47225			bio3	2.34435
		bio6	2.94798			bio6	1.79836
1:11481672	Px017786	bio4	2.36307			bio8	3.15541
		bio6	2.24345	13:6928094	Px006020	bio11	1.57606
		bio7	2.78987	13:6928315	Px006020	bio11	2.01409
1:11633743	-	bio11	1.60834			bio4	2.72881
1:11657736	Px016473	bio11	1.6262			bio6	2.08742
1:11850895	Px016485	bio1	1.64483			bio7	1.7598
		bio11	2.69195	13:6928777	Px006020	bio11	1.54592
		bio6	1.76979			bio3	1.51586
1:12395622	-	bio11	1.99758			bio4	1.75332
		bio6	1.67649			bio6	1.68909
1:12412327	-	bio11	1.61857	13:6930159	Px006021	bio1	1.52247
1:12526160	Px012790	bio1	2.30497			bio11	1.58343
		bio11	2.88916			bio3	1.58603
		bio6	2.41628	13:6934455	-	bio1	1.54686
1:12665933	-	bio4	2.30929			bio11	2.11387
1:12668865	Px012793	bio15	1.97901			bio3	2.39188
1:12954882	-	bio10	2.77833			bio4	2.00435
		bio5	3.05571			bio6	2.13534
1:13369828	Px012818	bio15	2.04858			bio8	1.73393
1:13520542	-	bio18	1.98476	13:6935544	-	bio3	1.94237
1:13536318	Px012821	bio2	2.23281			bio4	1.51563
1:1357238	Px003712	bio19	1.75833	13:6935702	-	bio6	1.51217
1:1357580	Px003712	bio10	1.58644	13:6938168	-	bio1	1.76095
1:13647679	Px012824	bio5	1.75519			bio11	2.45468
1:13698863	-	bio3	1.59882			bio3	2.12827
1:13740909	-	bio3	2.02582			bio4	2.33168
1:13866829	-	bio18	1.56358			bio6	2.44243
1:13990336	Px012834	bio7	1.75003			bio7	1.66868
		bio11	2.0786			bio8	1.78908
1:14009382	-	bio6	2.5846	13:6939736	-	bio8	1.99584
1:14097377	Px012842	bio6	1.78448	13:6944027	-	bio8	2.80303
		bio7	1.68377	13:7079038	Px006025	bio4	1.6305
1:14112141	Px012844	bio18	1.57541	13:7276499	-	bio2	1.55499
1:14127779	Px012847	bio2	1.96964	13:7499862	-	bio4	1.72002
1:14134707	Px012847	bio2	3.85372	13:7699945	-	bio18	2.4999
1:14137507	Px012847	bio7	1.68581	13:7722824	Px006094	bio8	1.91737
1:14138144	Px012847	bio3	1.63885	13:7758227	-	bio10	2.05447
1:14138444	Px012847	bio2	2.13918			bio5	1.68435
		bio6	1.51119	13:7844674	-	bio4	1.52494
1:14140604	Px012847	bio2	3.17244	13:7871532	Px006090	bio19	2.4594
		bio7	1.67436	13:7886897	Px006090	bio1	1.86323
1:1415422	-	bio4	1.73166	13:8318599	-	bio18	2.1404
		bio6	1.72292	13:8392754	-	bio9	2.56905
		bio7	2.3088	13:907233	Px005699	bio18	1.96283
1:14207172	Px012850	bio3	2.11092	13:91506	Px008062	bio2	2.55203
1:14295167	Px012858	bio2	1.58566	13:9295598	Px006391	bio4	1.64574
1:14323944	-	bio16	1.51802	13:942654	-	bio15	1.78393
1:14324026	-	bio13	1.56917	13:9476546	-	bio19	1.72618
		bio18	1.60304	13:9513838	Px006381	bio14	1.63569
1:14542504	Px012876	bio15	2.47432			bio15	1.52783
1:1473587	Px003722	bio7	1.93281			bio17	1.6265
1:14798507	Px012892	bio2	1.53145	13:9560489	Px006376	bio10	1.91149
1:1481927	Px003724	bio4	1.50657	13:9567292	Px006376	bio12	1.99743
		bio6	2.00574			bio16	1.53029
		bio7	2.69265	13:9580805	Px006376	bio8	1.63965
1:1491546	Px003726	bio8	1.88723	14:1720297	-	bio4	1.61
1:15128513	-	bio9	2.4625	14:17236385	-	bio2	3.26768
1:15134316	-	bio4	1.53273	14:17278647	-	bio1	1.73034
1:15166947	-	bio5	2.40105			bio11	3.46062
1:15532305	-	bio12	1.71188			bio6	3.44961
1:15547000	Px008793	bio2	2.57717			bio7	1.51152
1:15666692	Px008799	bio5	1.5605	14:17288941	-	bio2	1.68155
1:15797966	Px008807	bio3	2.74767	14:17442387	Px007534	bio8	1.52888
		bio6	1.79961	14:19371171	-	bio9	1.84308
1:16240216	-	bio1	2.25896	14:3243769	-	bio14	1.87504
		bio11	1.92433			bio17	1.96301
1:16353082	-	bio3	1.99465	14:3904368	Px007548	bio14	2.29283
		bio4	2.63944			bio17	2.37125
		bio7	3.59112	14:5644617	Px006692	bio10	1.7903
1:16357331	-	bio2	1.92271			bio5	2.52064
1:16412646	Px008826	bio1	1.64659	14:9793976	Px007184	bio13	1.58642
1:16457129	-	bio19	3.00586			bio18	1.76426
1:16550199	Px008832	bio11	2.47425	15:10559779	Px008669	bio3	1.63839
		bio6	2.27537	15:10798859	Px009113	bio13	1.51118
1:16555733	-	bio13	1.82691			bio16	2.2057
		bio16	1.71895	15:11154950	-	bio10	1.65546
		bio18	1.78629			bio5	1.77799
1:16555771	-	bio8	1.99277	15:11707148	-	bio18	1.62468
1:16725171	Px008838	bio10	1.60114	15:11858705	Px008683	bio1	1.90117
1:16779424	-	bio11	1.71631			bio8	2.03328
1:16855860	-	bio1	2.1472	15:11933100	Px012320	bio11	1.81797
		bio11	3.71724	15:11953781	Px012319	bio12	1.55392
		bio6	2.9722	15:11953832	Px012319	bio5	1.56288
1:16874145	Px008844	bio6	1.82454	15:1257028	Px008269	bio11	1.58999
1:16982781	-	bio12	1.71676	15:13075194	-	bio10	1.69601
1:1706807	Px003730	bio10	1.5729			bio5	1.69629
1:17331738	-	bio8	1.56526	15:13077387	-	bio14	1.54885
1:17751244	Px005864	bio1	1.58113			bio17	1.55959
1:17789497	-	bio1	1.81355	15:13077591	-	bio6	1.72246
		bio8	2.36506	15:13895740	Px008999	bio10	2.79205
1:18181132	Px005872	bio11	2.52306			bio5	1.90087
		bio4	2.21824	15:15014401	-	bio8	2.5205
		bio6	2.58264	15:15068902	Px009052	bio2	1.78208
1:18181701	Px005872	bio1	2.341	15:15080029	Px009053	bio11	1.53431
		bio11	1.63871			bio6	1.79433
1:18183631	Px005873	bio19	1.841	15:15755057	-	bio8	1.55054
1:18209295	Px005876	bio13	1.61602	15:1583362	Px008281	bio19	2.87327
		bio16	1.67483	15:17755538	-	bio12	1.65482
1:18213013	-	bio11	1.50451	15:18321545	Px009395	bio4	1.7125
1:1821714	Px003736	bio18	1.79706	15:2243359	-	bio19	1.61358
1:18217466	Px005877	bio18	1.78061	15:2292217	Px008034	bio1	1.51057
1:18228073	Px005880	bio15	1.60036			bio11	2.10267
1:18271204	Px005886	bio10	1.75306			bio6	1.71091
		bio5	1.86572	15:2292433	Px008034	bio13	1.74309
1:18302311	Px005886	bio18	1.68259			bio16	1.56309
1:18362487	-	bio11	2.03626	15:2329513	-	bio17	1.51612
		bio6	2.33271	15:2370085	-	bio11	1.9369
1:18473517	-	bio13	2.0932			bio6	1.81586
		bio16	2.27672	15:3156356	Px008334	bio14	1.5243
1:18542905	-	bio11	2.15405			bio17	1.56824
		bio6	1.7742	15:4210006	-	bio9	1.79822
1:18585187	-	bio2	1.57542	15:4361072	-	bio10	1.69066
1:18603927	Px005900	bio18	1.66441	15:483713	-	bio16	1.64625
1:18609566	-	bio11	1.67296	15:5003125	Px008171	bio15	1.57439
		bio18	1.57479	15:5310781	-	bio7	2.06848
1:18669756	-	bio1	1.51858	15:5558938	-	bio13	1.5862
1:18694399	-	bio11	1.52272	15:5846601	-	bio14	1.59013
1:1879609	-	bio4	1.72014			bio15	3.02593
		bio7	1.56422	15:6325507	Px008236	bio12	1.76838
1:1879920	-	bio18	1.99163			bio16	1.52874
1:18827595	-	bio12	1.53916	15:6468231	-	bio2	1.678
		bio18	2.45022	15:7113404	Px008551	bio9	1.83271
1:1884039	-	bio6	1.80942	15:7367361	-	bio1	1.69978
1:18921673	-	bio11	1.51868	15:7521945	Px008588	bio5	1.69197
		bio6	1.64076	15:7704886	-	bio15	1.58892
1:1892463	-	bio7	1.62029	15:9261641	-	bio3	2.19387
1:19116147	-	bio2	1.65684			bio4	2.02341
1:19122684	-	bio2	1.60195	15:9321187	Px008575	bio13	1.55237
1:19166735	Px005917	bio8	1.62095	15:9342947	-	bio13	1.69671
1:19166864	Px005917	bio2	1.52348			bio16	1.53734
1:19193140	Px005920	bio2	3.0809	15:9343963	-	bio18	1.55298
		bio6	1.57079	15:9346175	-	bio13	1.68441
1:19199374	Px005920	bio7	2.06482	15:9391049	-	bio12	2.38182
1:19293966	-	bio2	1.63328			bio16	2.28751
1:19319356	-	bio11	2.46051	16:10066112	-	bio11	2.55612
		bio6	3.28047			bio6	1.83253
1:19319548	-	bio1	1.5417	16:10156532	Px010111	bio11	1.60065
		bio11	1.54289	16:10401579	Px010129	bio19	1.82612
		bio6	2.30416	16:10553973	-	bio10	1.67243
		bio7	1.61175			bio5	2.32366
1:19319809	-	bio11	2.05545	16:10562493	Px010098	bio8	2.0881
		bio6	2.29274	16:11218837	-	bio9	1.83495
1:19321262	Px005926	bio2	1.50178	16:11807284	-	bio3	2.01263
1:19322492	Px005926	bio6	1.76329	16:12065632	Px010249	bio18	1.72462
		bio7	1.5152	16:12118269	Px010254	bio18	1.87896
1:19367073	-	bio11	1.66391	16:12964170	Px010399	bio3	1.55658
		bio6	3.22743	16:13314747	Px010516	bio10	1.71401
		bio7	2.25924	16:13669351	-	bio18	1.74979
1:19384623	-	bio2	1.57441	16:15240219	Px010335	bio11	1.68379
1:19419094	-	bio2	1.77618	16:15736287	-	bio4	1.61569
1:19518653	-	bio2	1.56403	16:16065649	Px010718	bio18	1.96572
1:19525785	-	bio7	1.61525	16:1626078	Px009649	bio3	1.77374
1:19544609	-	bio2	1.68042	16:16976361	Px010531	bio14	1.9109
1:2125703	Px003751	bio6	1.55756			bio17	1.92064
1:2134527	Px003751	bio8	1.808	16:17826985	Px010952	bio2	2.03049
1:2154297	-	bio11	1.64096	16:18596357	Px011090	bio5	1.63717
		bio6	1.98359	16:1865238	Px009495	bio11	1.8435
1:2251289	Px003755	bio12	2.82053			bio6	1.70642
		bio18	1.69498	16:190805	Px011684	bio6	1.54065
1:2307240	-	bio6	1.52588	16:19433223	-	bio1	2.24532
1:2337342	-	bio11	1.60861	16:19433259	-	bio11	2.08753
1:2378581	-	bio11	2.15697			bio4	1.62689
		bio6	1.55372			bio6	2.55153
1:2430825	-	bio3	1.67936	16:19439907	-	bio10	2.30185
1:2495669	-	bio3	1.65972			bio5	3.04909
1:2602243	Px003772	bio19	1.57715	16:1958255	-	bio10	1.62821
1:2735465	-	bio1	1.69457			bio5	1.55397
		bio10	1.9804	16:2381202	Px009522	bio18	1.69309
		bio5	2.24084	16:2397187	Px009520	bio10	1.50512
1:273656	Px003665	bio4	1.60208	16:2930275	-	bio18	1.56399
		bio7	1.99664	16:2936224	-	bio3	1.66919
1:279461	Px003665	bio5	1.57385			bio4	2.53537
1:2827676	Px003781	bio19	1.57194			bio7	2.25114
1:2931127	-	bio14	1.80594	16:342861	-	bio12	1.50148
1:304798	Px003666	bio19	1.50343	16:5877455	Px009808	bio10	1.65668
1:334453	-	bio6	1.50181	16:6153153	-	bio2	2.09123
1:3508199	Px002514	bio8	2.20166	16:6153291	-	bio12	2.07513
1:3541334	-	bio14	1.61581			bio13	2.67843
		bio17	1.60318			bio16	3.21734
1:3617656	-	bio15	1.7528			bio18	2.10563
1:3660680	-	bio1	2.1566	16:6501851	Px012139	bio13	1.56248
1:3749360	Px002520	bio5	1.7932	16:7122162	-	bio3	1.50816
1:3905109	Px002522	bio6	2.49683	16:7263537	Px010301	bio11	1.60569
		bio7	2.78985			bio4	1.65161
1:3952958	Px002524	bio11	1.97177			bio6	1.60544
		bio6	1.68178	16:7685560	Px010105	bio7	1.54611
1:3973107	Px002525	bio3	1.5732	16:817024	Px011314	bio5	1.56503
1:4005499	-	bio3	1.72702	16:9459415	Px010083	bio18	2.39044
1:4029298	Px002529	bio19	1.67028	16:954873	Px011322	bio12	1.53009
1:4132341	Px002532	bio11	1.95961			bio18	2.22163
		bio6	1.9436	16:9760417	Px010145	bio14	2.88827
1:4383410	Px002549	bio1	3.87163			bio17	2.81245
		bio10	2.76905	17:13468296	-	bio15	1.83848
		bio5	2.06142	17:15419750	Px012020	bio18	1.6522
1:4422938	Px002551	bio11	1.72164			bio8	1.89302
		bio4	1.66193	17:15426113	Px012020	bio12	2.45694
1:4536269	Px002556	bio4	1.70459			bio16	1.67609
1:4589735	-	bio6	1.6633	17:17130857	-	bio5	1.71033
1:4592661	Px002562	bio11	1.96037	17:18896902	-	bio2	1.53533
		bio12	1.57608	17:2118869	Px013403	bio12	1.57662
		bio13	1.85614			bio14	2.18138
		bio16	1.86002			bio17	2.23549
		bio4	1.68099			bio19	1.81284
		bio6	3.14165	17:362821	-	bio5	1.70036
		bio7	2.32075	17:4166692	-	bio2	1.94277
1:4857710	-	bio5	1.7594	17:5641819	Px011288	bio1	2.02943
1:4890577	Px002572	bio1	1.95819			bio11	2.10685
1:4987535	Px002576	bio19	2.85826	17:6182854	-	bio13	1.61803
1:5300613	Px002599	bio6	1.62159	17:8439372	Px011474	bio4	1.6988
1:5351372	Px002603	bio15	2.18808	17:8565374	Px011487	bio8	1.53542
1:5356122	Px002603	bio11	2.72246	17:8565472	Px011487	bio11	1.73375
		bio6	2.32393	17:9266738	-	bio7	1.94167
1:5391905	-	bio9	1.58015	17:9372931	Px011494	bio11	1.76839
1:5420967	Px002608	bio9	1.88606			bio19	2.00157
1:5509251	Px002615	bio6	1.67497			bio3	1.71319
1:5509337	Px002615	bio9	1.91691			bio4	1.92516
1:5512223	Px002615	bio1	1.76429	17:9602893	-	bio11	1.66475
1:5512600	Px002615	bio8	2.65519			bio4	1.58107
1:5515313	-	bio1	1.65035			bio6	1.80844
1:5522100	-	bio15	1.68593	18:13354702	Px013707	bio1	1.63389
1:552977	-	bio1	1.71703	18:13751225	-	bio9	1.76272
1:5537643	Px002618	bio3	3.07792	18:7955849	Px013255	bio19	2.03659
1:5538169	Px002618	bio2	1.8139	2:10207208	Px013984	bio15	1.77097
1:5538785	Px002618	bio11	1.82864	2:10555330	-	bio4	1.89434
		bio6	1.5479	2:10846394	-	bio18	1.75303
1:5595600	Px002624	bio1	1.82652	2:10849620	-	bio19	1.99205
		bio11	1.52969	2:10872186	-	bio15	1.64832
		bio8	1.75145	2:11285100	Px014019	bio5	2.43542
1:5603354	-	bio1	1.66477	2:12109319	Px010793	bio3	1.818
		bio11	1.5141	2:12125315	Px010794	bio13	1.83912
1:5603469	-	bio8	1.73097	2:123311	Px008421	bio4	1.99095
1:5604375	-	bio6	1.50531			bio7	1.70472
1:5604615	-	bio1	1.91913	2:13848803	-	bio9	1.78795
		bio11	2.11302	2:13852290	-	bio9	1.96008
		bio6	1.66744	2:14193035	-	bio4	1.63646
1:5604787	-	bio15	1.85484	2:14315853	-	bio9	1.64736
1:5607335	Px002625	bio11	1.60161	2:14590795	Px008371	bio6	1.51201
1:5618416	-	bio1	2.01288	2:14687165	Px008382	bio14	1.80074
		bio11	2.63876			bio15	1.96421
		bio6	2.00635			bio17	1.75388
1:5621916	-	bio4	1.54777	2:14850568	Px008390	bio14	1.56256
1:5622488	-	bio15	1.56861	2:15278857	Px008402	bio9	2.20542
1:5626488	-	bio11	1.72499	2:15341035	-	bio13	1.9532
1:5628359	-	bio11	1.65419			bio16	1.88876
1:5643916	-	bio1	1.68865	2:15508102	-	bio4	2.28434
		bio11	2.02071	2:15790891	-	bio17	1.55755
1:5657311	-	bio3	1.5188	2:16043850	-	bio6	1.59413
		bio4	1.78008	2:16191291	Px001479	bio7	1.50813
1:5690910	-	bio8	1.78437	2:16636112	Px001492	bio13	1.63012
1:5692828	-	bio1	1.68031	2:17013467	Px001499	bio15	2.06348
1:5706591	-	bio1	2.37702	2:17213924	Px001507	bio1	1.7915
		bio11	2.13173			bio13	1.95419
		bio6	1.67358			bio16	2.34499
		bio8	1.65598	2:17438805	Px005430	bio2	1.51491
1:5739639	Px002633	bio7	1.7123	2:17751135	Px005439	bio7	1.66735
1:5742666	Px002633	bio2	1.96728	2:17958684	-	bio10	1.5074
1:5825077	-	bio13	2.1177	2:18362956	-	bio1	2.37476
		bio16	2.01706			bio11	2.45963
1:5846948	Px002642	bio1	1.90938			bio6	1.53076
		bio10	2.13777	2:18749584	-	bio5	1.55428
		bio5	1.57553	2:19636943	-	bio1	2.24408
1:589871	-	bio18	1.57199			bio10	1.52852
1:5930478	Px002642	bio3	1.9082	2:196436	Px008429	bio11	1.50795
1:6052891	-	bio9	1.82013	2:1979430	Px008529	bio19	1.69355
1:6314765	Px002650	bio16	1.75888	2:19859782	-	bio5	2.43247
1:6316978	Px002650	bio10	2.88606	2:19860486	-	bio13	1.77668
		bio5	3.56246	2:199467	Px008429	bio14	1.55798
		bio8	1.53252	2:20862217	-	bio2	2.06787
1:6393481	-	bio3	2.06663	2:4151932	-	bio3	1.60657
1:6434950	-	bio3	1.69149	2:4836636	Px000096	bio15	1.6807
1:6614036	Px002666	bio3	1.52166	2:4907830	-	bio1	1.57848
1:6654884	-	bio13	1.64985	2:4912882	-	bio3	1.70975
		bio16	1.75598	2:5210291	-	bio1	2.8008
1:668080	-	bio12	1.7217	2:536126	-	bio2	2.10762
1:6712645	-	bio1	1.55441	2:5686659	-	bio11	2.563
1:6737001	Px002668	bio18	1.51417			bio3	2.41701
1:6769682	-	bio11	1.6198			bio4	2.84941
1:6772577	-	bio4	1.6369			bio6	2.21848
1:6775709	-	bio15	1.7432			bio7	1.75613
1:6891943	Px002671	bio5	1.66624	2:5950488	Px000157	bio13	1.57312
1:6974260	Px003278	bio15	1.64736	2:699578	-	bio2	1.82912
1:7015241	-	bio19	1.54649	2:7617657	Px015264	bio19	2.07982
1:7042036	Px003277	bio1	1.94622			bio7	2.33971
		bio11	2.02091	2:7630641	Px015264	bio19	1.63731
		bio6	1.62923	2:7687078	-	bio3	1.88349
1:7176982	Px003270	bio2	1.59412	2:8016991	Px015245	bio18	1.81947
1:7179895	Px003270	bio2	1.66911	2:8057549	Px015244	bio13	1.66066
1:7202452	-	bio2	1.68894	2:8478239	Px015234	bio18	1.64475
1:7222868	-	bio2	1.75253	2:8860731	-	bio18	1.82045
		bio6	1.72484	2:9468898	-	bio3	1.56193
1:7222963	-	bio4	1.50305	2:9691499	-	bio18	1.75488
		bio6	2.02446	2:9927559	Px013971	bio9	1.76549
		bio7	3.61042	3:10061689	-	bio13	1.81527
1:7225560	Px003267	bio2	2.02688			bio16	1.65022
		bio6	1.92681	3:10411030	-	bio11	1.59272
		bio7	2.23795			bio3	1.72791
1:7226469	Px003267	bio8	1.56733			bio6	1.842
1:7273357	-	bio6	1.64084	3:10574827	-	bio12	1.62127
1:730987	-	bio8	1.50909	3:10588021	-	bio19	1.91473
1:7725147	Px003230	bio8	2.13146	3:10604133	-	bio19	1.59909
1:7770420	Px003229	bio7	1.84955	3:11085822	Px000006	bio10	1.94606
1:7824315	Px003225	bio13	1.74086			bio5	1.98159
		bio16	1.6396	3:1126093	Px012601	bio1	1.53571
1:7977666	Px003215	bio11	2.12298	3:11555149	-	bio12	1.8295
1:8077334	Px003207	bio4	3.44521	3:12054117	Px000069	bio4	1.5311
		bio6	1.81665	3:1210383	-	bio8	1.64061
		bio7	2.68249	3:12424626	-	bio15	1.60851
1:8082212	-	bio14	1.58334	3:13341201	-	bio3	2.3936
1:8310836	Px003194	bio1	1.67079	3:13495586	Px006216	bio13	1.51209
1:8393827	Px003192	bio14	1.87545			bio18	2.0383
		bio17	1.65292	3:13502905	-	bio6	1.93022
1:8530054	Px003184	bio11	1.62771	3:13519594	-	bio10	2.1867
1:8624414	-	bio19	1.67955	3:14414098	-	bio6	1.5867
1:8939268	Px003168	bio11	1.77941	3:15250383	Px013000	bio1	1.64442
		bio3	1.72218			bio11	1.98277
		bio4	1.58746	3:15676949	Px013015	bio13	1.62865
		bio6	1.92564	3:15707442	Px013018	bio1	1.64039
1:8958772	-	bio10	1.60278			bio12	1.73634
		bio5	2.22135			bio16	1.56526
1:9213362	-	bio1	1.72052	3:15708631	Px013018	bio11	1.72469
1:9261249	-	bio15	1.96972			bio3	1.53421
1:9288974	-	bio9	2.08415	3:15708657	Px013018	bio11	1.68661
1:93117	-	bio11	2.06168			bio3	2.33292
1:9335419	-	bio11	1.62515	3:16106381	-	bio15	1.54931
		bio6	2.23457	3:16272362	-	bio5	2.01357
		bio9	2.01728	3:16303511	Px004228	bio12	1.99723
1:9346199	-	bio11	3.12502			bio14	1.59807
		bio4	2.76947			bio18	1.65928
		bio6	3.59922	3:16924962	-	bio12	2.03736
		bio7	2.41349	3:17295725	-	bio1	1.59066
1:9370730	-	bio10	1.53301			bio11	2.28714
		bio5	1.63569			bio6	1.6491
1:9558532	-	bio1	1.8274			bio9	1.64211
		bio11	2.01971	3:17296753	Px004264	bio10	1.71668
		bio6	1.67975			bio5	1.91215
1:9581862	-	bio13	1.54419	3:17868165	-	bio19	1.81896
1:9933710	-	bio14	1.81314	3:18694063	Px005085	bio15	1.58414
		bio15	1.85218	3:18729322	Px005086	bio13	1.75851
		bio17	1.93807			bio16	1.72498
		bio5	1.7434	3:19049197	-	bio5	1.54021
10:10108969	Px001380	bio12	1.55916	3:19102661	Px005103	bio18	1.60154
		bio16	1.97015	3:1958540	-	bio14	1.79932
10:10232548	Px001382	bio10	1.78386			bio17	1.63783
10:10431918	Px001385	bio9	1.67218	3:1968768	-	bio2	1.51089
		bio10	1.91558	3:19720924	Px001966	bio1	1.58924
10:10696409	-	bio5	2.36124			bio6	1.6557
10:11028579	-	bio3	1.51344	3:20220493	-	bio19	1.71153
10:11111374	Px001657	bio7	1.63859	3:20351407	-	bio19	2.2852
10:11120239	-	bio8	1.67206	3:20523841	-	bio18	1.60277
10:11138539	Px001656	bio10	1.51992	3:2066018	-	bio13	1.53445
10:11169287	-	bio9	1.56929	3:20717790	-	bio18	1.59255
10:11181750	-	bio15	1.93301	3:20723207	-	bio4	1.60581
10:11379991	Px001645	bio12	2.00703			bio7	1.77811
10:1139780	Px003404	bio18	1.74699	3:20744555	-	bio10	1.85701
10:11869054	-	bio5	1.65828	3:20783434	Px002022	bio19	2.2903
10:1195560	-	bio10	1.72716	3:20966896	-	bio6	1.71335
		bio5	1.54665	3:21058677	-	bio10	2.28634
10:12099612	-	bio4	2.50052	3:21095358	Px002034	bio6	1.5697
		bio7	2.51794	3:21163485	-	bio1	2.09298
10:12100086	-	bio15	1.65197			bio11	2.61933
10:1217976	-	bio18	1.68322			bio6	2.08058
10:12190631	Px001705	bio13	2.28791			bio9	1.65342
		bio16	2.47697	3:2147012	-	bio13	1.58276
10:12204915	Px001705	bio11	1.95425	3:2252248	-	bio1	1.84688
10:12254754	Px001708	bio15	2.02058	3:2522441	-	bio18	2.10259
10:12281221	Px001709	bio12	2.27738	3:2641041	Px007104	bio19	1.51308
		bio13	1.7576	3:2658494	Px007104	bio14	1.81614
		bio16	1.8649			bio17	1.71821
		bio18	1.70831	3:2784056	-	bio19	1.56793
10:12282694	Px001709	bio18	3.00405	3:2813822	-	bio1	1.55852
10:12283207	Px001709	bio8	1.56107	3:2831281	-	bio15	1.56352
10:12441382	Px001715	bio12	1.52105	3:2846429	-	bio3	1.50729
10:12460846	Px001717	bio2	1.94151	3:2877683	-	bio14	1.76925
10:12503227	-	bio13	1.75666			bio17	1.91817
		bio16	1.53938	3:2957137	Px007092	bio1	1.83786
10:12505600	Px001722	bio10	1.52328	3:2989221	Px007090	bio15	1.63126
10:12705480	-	bio18	1.8194	3:3070425	-	bio9	1.50225
10:12711208	Px001729	bio2	1.80229	3:4661950	Px012235	bio9	1.73667
10:12711968	Px001729	bio11	1.62935	3:4879528	Px012268	bio1	1.54678
		bio6	1.62048			bio11	1.59091
10:12776671	-	bio15	1.88512			bio8	1.56106
10:12808823	Px001733	bio10	3.12765	3:4931534	Px012270	bio1	1.71737
		bio5	3.42983	3:4937549	Px012270	bio2	2.09948
10:12896669	Px001736	bio4	2.01455			bio5	1.91536
10:12925654	-	bio19	1.53648	3:4939676	Px012270	bio15	2.55585
10:12973695	-	bio12	2.12414	3:4945761	Px012270	bio3	2.3707
		bio13	1.86047	3:5094271	Px012281	bio15	1.8583
		bio16	2.48949	3:59132	-	bio4	1.51575
10:13027054	Px003481	bio18	1.74508	3:5948331	Px011733	bio14	1.60521
10:13033311	-	bio19	1.71208			bio17	2.09802
10:13045687	Px003482	bio12	1.7218	3:5974706	-	bio5	1.695
		bio13	2.54974	3:6531024	-	bio10	1.74785
		bio16	2.54564	3:6751436	Px011756	bio18	1.67275
10:13061696	-	bio19	1.63069	3:7249890	-	bio14	1.84099
10:13071419	-	bio18	1.77499			bio17	1.8888
10:13174870	-	bio14	3.10009	3:7295994	-	bio10	1.53237
		bio17	3.25852			bio5	1.70593
		bio19	1.66366	3:7315037	Px011774	bio3	1.79282
10:13179633	-	bio18	3.28587	3:7315627	Px011774	bio14	1.85747
10:13215218	Px003486	bio19	2.08334			bio17	1.91174
10:1328648	Px003400	bio10	1.81298	3:775695	-	bio10	1.72643
		bio5	1.96675			bio5	2.26203
10:13349108	-	bio2	1.80142	3:8396135	-	bio15	2.54922
10:13489738	Px003497	bio4	1.57396	3:8571398	-	bio19	2.17338
10:13508641	Px003498	bio12	1.89287	3:8610120	Px017216	bio14	1.57544
10:13914183	Px002804	bio13	2.26729	3:889378	Px012616	bio10	1.52872
		bio16	1.57468			bio5	1.56323
10:14052871	-	bio2	1.88269	3:915541	-	bio12	1.89967
10:14649466	-	bio13	1.5494			bio14	2.48157
10:14660449	-	bio19	1.67591			bio17	2.48908
10:14713646	-	bio15	1.69712	3:923083	Px012614	bio13	1.51397
10:14856675	-	bio19	1.96535	4:10760669	Px005524	bio1	1.57233
10:14931201	-	bio13	1.82727	4:10864040	Px005521	bio18	2.38085
		bio16	1.94641	4:11175585	-	bio11	1.8142
		bio18	2.13174	4:11631199	-	bio1	1.74244
10:14974234	-	bio8	1.67966			bio11	1.73536
10:15071207	-	bio10	1.5886	4:11633410	Px009091	bio11	1.9267
10:15072041	-	bio15	1.58932			bio6	1.60268
10:15082180	Px001802	bio8	1.88951	4:11688534	-	bio1	1.98672
10:15269422	-	bio18	1.83428			bio11	2.05659
10:15306459	-	bio8	1.63942			bio6	2.18626
10:15449792	-	bio17	1.60458	4:11688762	-	bio11	1.7168
10:15461818	Px008903	bio11	1.65729			bio6	1.54027
		bio3	1.64047	4:11689213	-	bio11	2.53232
10:15483265	Px008905	bio15	1.60099			bio6	2.24389
10:15538571	Px008907	bio18	1.86423	4:11689500	-	bio1	1.52597
10:15578004	-	bio10	1.54542			bio11	1.72786
10:15625115	-	bio18	1.7993	4:11702907	-	bio1	2.03411
10:15646726	Px008911	bio8	1.58359			bio11	2.0357
10:15656844	Px008911	bio9	1.76425			bio6	1.68204
10:15657878	Px008911	bio3	1.62101			bio8	1.5287
10:15689034	-	bio1	1.81653	4:11720525	Px009090	bio1	1.65569
10:15756721	Px008913	bio11	1.62958			bio11	1.7238
		bio3	1.50231			bio6	1.53452
10:15771737	-	bio19	1.62239	4:11742885	Px009090	bio11	2.33229
10:16047309	-	bio10	1.72021			bio6	1.73317
10:16058694	-	bio14	1.64068	4:11743220	Px009090	bio1	2.27524
10:16067578	-	bio18	1.6039			bio11	2.54271
10:16073851	-	bio18	1.79025			bio6	1.77689
10:16157884	-	bio12	1.63906	4:11746482	Px009090	bio1	1.97098
10:16230844	-	bio14	1.7648			bio11	2.40064
		bio17	1.97867			bio6	1.76933
10:16356781	Px001564	bio15	2.64374	4:11746680	Px009090	bio11	2.06995
10:16365490	Px001564	bio3	1.6566			bio6	2.06026
10:16444320	-	bio19	1.66811	4:11761471	-	bio11	1.57508
10:16758173	-	bio14	1.60521	4:11761499	-	bio18	2.02321
10:16761324	Px002313	bio12	1.85814	4:11787290	-	bio1	2.09413
		bio14	2.96012			bio11	2.10784
		bio17	2.79456			bio6	1.51741
10:16869945	Px002320	bio15	2.04499	4:11791520	-	bio11	1.57137
10:16971096	Px002328	bio5	1.76205			bio6	1.5324
10:16971309	Px002328	bio1	1.83852	4:12735670	Px009059	bio13	2.77836
10:16975881	-	bio6	2.21406			bio16	2.72086
10:17098696	-	bio11	1.88364	4:15213773	-	bio14	1.52951
10:17223341	Px002344	bio19	1.66847			bio17	1.54332
10:17382663	-	bio1	2.29638			bio19	2.10375
		bio11	1.69191	4:16826641	Px007599	bio6	1.56044
10:17513456	-	bio9	1.67949	4:2749323	Px009351	bio1	1.5043
10:17537196	-	bio2	2.47967			bio11	1.70078
10:17548521	-	bio18	1.57369	4:3420708	-	bio1	2.26178
10:1755822	Px006473	bio15	1.81867			bio11	1.65904
10:17662504	-	bio15	1.55532	4:4042532	-	bio18	1.94752
10:17789056	-	bio11	1.91974	4:5042030	-	bio8	1.76361
10:1801259	Px006473	bio11	1.54196	4:5661687	-	bio13	2.00396
10:1809123	-	bio3	1.60939			bio16	1.94851
10:1823584	Px006472	bio1	1.7971	4:6058207	-	bio4	1.67555
		bio11	1.93679	4:6361001	Px016330	bio5	2.38744
		bio6	2.18444	4:6397351	-	bio9	1.65747
10:18268841	Px002249	bio16	1.58546	4:9377179	Px013176	bio2	1.68653
10:18347553	Px002254	bio10	1.62881	5:10020403	-	bio5	2.53007
10:18526428	Px002276	bio18	1.96878	5:1013407	Px008127	bio1	1.95657
10:18531876	-	bio5	1.71281			bio11	2.71886
10:18627757	-	bio1	1.64086			bio6	2.11721
10:18628444	-	bio4	1.72809	5:1023025	Px008127	bio19	2.98528
		bio7	2.20985	5:1045424	Px008129	bio7	1.79042
10:18632563	-	bio18	2.04669	5:10646831	-	bio8	1.58434
10:18636720	-	bio8	1.92408	5:10716495	Px007863	bio2	1.84978
10:18666179	-	bio1	1.58921	5:10767816	Px007860	bio11	1.80402
10:18709574	-	bio14	1.58762			bio6	1.92533
		bio17	1.59055	5:10895508	Px007855	bio15	1.76171
10:18714821	-	bio1	2.08385	5:11098352	-	bio13	1.91322
		bio10	1.84306			bio16	1.67924
10:18905984	Px005160	bio3	2.05624	5:11605548	Px007327	bio14	1.73437
10:18961972	-	bio1	1.59486			bio17	1.79965
10:18979068	Px005163	bio19	1.79555	5:11617495	Px007327	bio13	2.11032
10:19175337	Px005175	bio19	1.58573			bio16	1.96919
10:19177536	Px005175	bio13	2.07603	5:11632195	-	bio10	1.77791
		bio16	1.98638			bio8	1.85353
10:19178033	Px005175	bio10	1.75248	5:11632220	-	bio6	1.61816
10:19413174	-	bio18	1.59779	5:11683001	-	bio1	1.94133
10:19413773	-	bio18	1.77694			bio11	1.81994
10:19451223	-	bio3	1.84445			bio6	1.89822
10:19465902	Px002392	bio10	1.6141	5:11692826	-	bio11	1.72236
10:19648647	Px002398	bio8	1.60898			bio6	1.55505
10:19725018	Px002403	bio18	2.45766	5:11701113	Px007331	bio8	1.92719
10:19800662	-	bio14	1.50849	5:11701236	Px007331	bio1	1.52971
		bio17	1.55577	5:11701267	Px007331	bio16	1.72605
10:19940819	Px002415	bio4	1.68215			bio8	2.00928
10:19949612	Px002416	bio1	1.79697	5:11702908	-	bio8	1.71941
10:19968936	-	bio19	1.67536	5:11706968	-	bio1	1.62208
		bio6	1.79764			bio11	1.76068
10:19990761	Px002418	bio10	1.61712			bio6	2.00621
		bio5	2.69318	5:11710995	-	bio6	1.67409
10:19994029	Px002418	bio17	1.78143	5:11711824	-	bio1	2.00188
10:19994352	Px002418	bio11	1.61496			bio11	2.18044
		bio6	2.00395			bio6	2.30494
10:20006101	Px002418	bio13	2.06566	5:11713464	-	bio1	2.65977
		bio16	1.70773			bio11	2.86053
		bio18	2.67641			bio6	2.3779
10:20007251	Px002418	bio13	1.8291	5:11715435	-	bio7	1.69888
		bio16	1.75692	5:11716615	-	bio6	1.67968
10:20067593	Px002422	bio14	2.01508	5:11716831	-	bio2	2.11454
		bio17	1.85063	5:11717798	-	bio18	1.64123
		bio19	2.25353	5:11722901	-	bio19	1.57062
10:20089148	-	bio2	1.50423	5:11802197	Px007339	bio1	2.42184
10:20089801	-	bio18	1.69962			bio11	2.21361
10:20109664	-	bio18	2.033			bio6	2.45462
10:2218533	-	bio18	3.43915			bio8	2.25458
10:2253628	-	bio18	1.53248	5:11803730	Px007339	bio6	1.70656
10:2256523	-	bio14	1.51682			bio7	1.63933
10:2324649	-	bio8	2.23347	5:11810514	-	bio6	1.67464
10:2749350	-	bio12	1.66665	5:11814982	Px007340	bio11	2.88361
		bio18	1.68784			bio6	2.60996
10:2779898	Px007415	bio5	1.50277	5:11815334	Px007340	bio1	2.31883
10:3117874	-	bio10	1.71894			bio11	2.79733
10:334754	-	bio10	1.81491			bio6	2.88002
		bio5	1.88334			bio7	1.65828
10:3628164	Px002866	bio13	1.82908	5:11820699	-	bio1	1.81356
		bio16	1.51807			bio11	2.03929
		bio18	1.60582			bio6	2.48391
10:3678343	Px002860	bio4	1.69171			bio7	1.61415
10:3771626	-	bio12	1.61336	5:11822354	-	bio6	1.7198
		bio3	2.65174			bio7	1.7067
		bio4	2.08948	5:11831791	-	bio6	1.59672
		bio7	1.55269	5:11836476	-	bio1	1.75906
10:3974454	-	bio11	1.69526			bio11	1.60274
10:4010382	-	bio2	1.75221			bio6	2.14342
10:4067857	Px001229	bio1	1.50594			bio8	2.04123
		bio8	1.54629	5:11836573	-	bio11	1.60531
10:4067965	Px001229	bio13	1.5155			bio6	1.8806
10:4207666	-	bio1	1.83338	5:11837689	-	bio11	1.68555
		bio11	2.39328			bio6	2.14314
		bio3	1.68899			bio8	1.85324
10:4210178	-	bio16	1.70092	5:11840080	-	bio6	1.66796
10:4295881	-	bio4	1.51225			bio7	2.67511
10:4315328	-	bio1	1.50032	5:11841732	Px007342	bio8	2.85172
10:4325297	-	bio1	1.57766	5:11842782	Px007342	bio1	2.3144
10:4767074	-	bio13	2.13238			bio11	2.69878
		bio16	1.80932			bio4	2.21336
10:4816773	-	bio4	1.77256			bio6	3.22723
10:4867701	-	bio9	1.66453			bio7	2.2186
10:4959890	-	bio14	1.51055			bio8	1.72224
		bio17	1.74225	5:11845554	Px007342	bio1	1.67757
10:5035863	-	bio10	1.63628			bio11	1.9516
		bio5	2.50018			bio6	2.37377
10:5208949	Px001295	bio19	1.64085			bio7	1.72816
10:5289906	-	bio7	1.85372			bio8	1.67053
10:5319358	-	bio18	1.54657	5:11847684	Px007342	bio1	2.34884
10:5636067	-	bio18	1.82034			bio11	2.03773
10:5682009	Px001039	bio10	2.29585			bio6	1.82595
10:5690411	Px001039	bio14	2.26394			bio8	1.68029
		bio17	2.40564	5:11848381	Px007342	bio1	2.62548
10:5908761	Px001031	bio17	1.50793			bio11	2.53711
10:6306550	-	bio8	1.53056			bio6	3.23117
10:6497542	-	bio18	1.76196			bio7	1.62456
10:6564169	-	bio5	2.01899			bio8	1.7324
10:6612031	Px002449	bio18	1.82767	5:11849650	Px007342	bio2	1.5161
10:6642670	-	bio1	1.53059			bio8	1.542
10:7063665	-	bio13	1.5462	5:11852545	Px007342	bio1	1.82374
		bio16	1.69679			bio11	2.14047
10:7337184	Px002361	bio15	2.56231			bio6	2.42038
10:7391257	-	bio5	2.29516			bio8	1.54247
10:7604947	-	bio5	1.51115	5:11852577	Px007342	bio8	1.99585
10:7610808	-	bio9	2.19623	5:11857834	Px007342	bio6	1.62843
10:7672121	-	bio11	1.70883			bio8	3.61757
		bio6	2.34726	5:11857978	Px007342	bio6	1.99691
10:7729434	-	bio2	2.37956			bio7	1.84417
10:7777622	Px001350	bio5	1.70516			bio8	1.97693
10:8123617	-	bio10	2.09929	5:11859238	-	bio11	1.57246
10:8199007	-	bio16	1.62953			bio2	1.76516
10:8404549	-	bio13	1.53143			bio6	1.9045
10:8405089	Px001329	bio4	1.84634	5:11859721	-	bio6	1.98
10:8427668	Px001328	bio1	1.76297			bio7	1.78045
		bio11	1.5049			bio8	2.05502
		bio8	2.03994	5:11862353	-	bio1	2.07858
10:8742351	-	bio2	1.84619			bio11	1.96588
10:8772047	-	bio2	2.17772			bio6	2.06832
10:9005207	Px005645	bio3	1.69558	5:11862420	-	bio11	1.97879
10:9100109	Px005639	bio4	1.51893			bio6	2.70809
10:9178834	-	bio6	1.51802	5:11864144	-	bio8	1.91118
10:9197738	-	bio2	3.6532	5:11864332	-	bio1	1.5543
10:9197915	-	bio6	2.26888			bio11	2.12528
		bio7	1.81348			bio6	2.31268
10:9198357	-	bio2	1.98228	5:11865203	-	bio1	2.38426
10:9198819	-	bio4	1.5065			bio6	1.59606
10:9199080	-	bio6	1.73108			bio8	2.50933
10:9199179	-	bio6	1.61494	5:11867948	-	bio6	1.77949
10:9264014	-	bio9	1.5223	5:11868044	-	bio11	1.63529
10:9341664	-	bio12	1.51655			bio6	1.93054
10:9347550	-	bio8	1.8707	5:11868392	-	bio6	1.71775
10:9432372	Px001905	bio18	1.91279			bio8	1.61355
10:9507772	-	bio14	1.84733	5:11870733	-	bio11	1.54193
		bio17	1.82155	5:11873445	-	bio8	1.79015
		bio18	2.73889	5:11876030	-	bio6	1.5158
10:9528070	-	bio2	1.82286	5:11879932	-	bio6	1.81136
10:9593998	-	bio19	1.51536	5:11880145	-	bio2	1.78864
10:9640523	Px001894	bio18	1.61646			bio6	1.59764
10:9675825	Px001894	bio4	1.56025			bio7	1.89688
10:9856662	-	bio9	1.65976			bio8	2.13162
10:9871183	Px001889	bio3	2.91395	5:11882862	-	bio1	1.78008
11:10049522	Px003441	bio11	2.06062			bio11	1.68879
11:10138787	-	bio10	1.96256			bio6	2.08705
11:10163954	Px003439	bio19	2.81556			bio8	2.55958
11:10167990	Px003439	bio11	1.67485	5:11884150	-	bio6	1.59942
		bio3	1.74901			bio8	2.66314
11:10181333	-	bio9	1.78181	5:11889339	-	bio1	2.17018
11:10272391	Px004749	bio18	1.68505			bio11	2.51761
11:10290122	Px004750	bio14	1.77183			bio6	2.58275
		bio17	1.71292			bio8	1.6805
		bio18	1.55959	5:11893281	-	bio1	2.43015
11:1029978	Px002169	bio15	1.59857			bio11	2.33359
11:1035493	Px002170	bio10	2.09135			bio6	2.54956
		bio5	2.75203	5:11894353	-	bio11	1.76112
11:10407784	-	bio18	1.58292			bio6	1.68651
11:10439502	-	bio8	2.00039	5:11897060	-	bio6	1.65056
11:10610040	-	bio5	1.85624	5:11897437	-	bio8	1.84955
11:10644543	-	bio14	2.75452	5:11900482	-	bio8	1.90268
		bio17	2.50515	5:11900929	Px007343	bio11	1.52038
11:10895219	-	bio10	1.52033			bio6	1.7285
		bio8	1.80247	5:11903765	-	bio6	1.65411
11:10901593	-	bio13	1.61394	5:11904719	-	bio11	1.78549
11:10922297	-	bio5	1.51439			bio6	2.20756
11:11051875	-	bio12	2.11932	5:11905418	-	bio6	1.74705
11:11259222	-	bio14	1.7521	5:11909277	-	bio8	1.52801
		bio17	1.66324	5:11918749	-	bio11	1.87752
11:11264537	-	bio19	2.41753			bio6	1.75423
11:11280127	-	bio9	2.16798			bio8	1.79077
11:11318955	-	bio13	1.59568	5:11929991	-	bio16	1.51811
11:11371503	-	bio8	1.54905	5:11966094	Px007345	bio1	1.82244
11:11421804	Px003284	bio14	1.73778	5:12050237	Px007349	bio18	1.61558
		bio17	1.51706	5:12092266	-	bio1	3.71699
11:11454632	Px003282	bio5	1.53862			bio11	2.6219
11:11471005	Px003282	bio5	1.63319			bio6	1.88558
11:11622154	-	bio9	2.09231	5:12330780	-	bio10	1.5491
11:11622257	-	bio19	1.62111	5:12725228	-	bio13	1.53734
11:1162701	Px002175	bio18	1.91073	5:12725576	-	bio12	2.04283
11:11635489	-	bio19	1.67306	5:12938521	-	bio6	1.9186
11:11642483	-	bio14	2.63881	5:13009911	Px004510	bio15	1.67357
		bio17	2.49772	5:14149251	Px017672	bio15	1.60267
11:11704882	Px002913	bio5	1.53944	5:14297272	Px017680	bio13	2.29878
11:11796119	-	bio15	1.63317			bio16	1.95124
11:11910705	-	bio3	2.43076			bio18	1.68831
		bio4	1.77108	5:14524674	-	bio1	2.09357
11:11930145	-	bio7	2.36745			bio11	2.22797
11:11989814	-	bio11	1.51773			bio6	1.9594
		bio6	1.53636	5:15374606	-	bio11	1.82782
11:12021555	-	bio19	1.64691			bio3	4.19582
11:12105500	-	bio9	1.83422			bio6	1.85725
11:12311440	Px004148	bio12	1.96739	5:15390865	-	bio19	2.08877
11:12339836	-	bio4	1.51526	5:15404119	-	bio2	1.5422
11:12397423	-	bio14	1.79251	5:15432772	-	bio14	2.04197
		bio17	1.8108			bio17	2.01678
11:12415178	-	bio18	2.00833	5:15546034	-	bio1	1.83324
11:12417386	-	bio7	1.64888	5:15556806	-	bio12	2.06148
11:12430207	-	bio13	2.38897			bio13	1.90526
		bio16	2.43662			bio16	2.20806
11:12432648	-	bio5	1.58479	5:16010887	-	bio11	1.56687
11:12437105	-	bio8	2.23059			bio6	2.25769
11:12442252	-	bio9	3.34243			bio7	1.61147
11:12462173	-	bio13	2.36499	5:16043982	-	bio18	1.78892
11:12521254	Px004154	bio18	1.53799	5:1604819	Px003982	bio5	2.05708
11:12528926	Px004154	bio2	1.87468	5:16249789	Px005966	bio1	2.1501
11:13245439	-	bio6	1.58227			bio11	1.54754
11:13355214	-	bio7	1.9705	5:16272563	-	bio14	1.67295
11:13413908	-	bio15	1.9822			bio17	1.62139
11:13564043	Px003818	bio2	1.85682	5:16825244	Px010381	bio1	2.21444
11:13764402	Px003829	bio2	1.71311	5:16830116	Px010381	bio11	1.85352
11:13813797	Px003835	bio1	2.40815			bio6	2.29385
		bio10	2.53177	5:16982617	-	bio2	1.92145
		bio11	1.50896	5:17838857	-	bio9	1.65973
11:14410411	Px003637	bio19	1.94186	5:18155500	Px011556	bio3	1.70547
11:14511937	-	bio2	1.92709	5:18158575	Px011556	bio1	1.90123
11:14656171	Px003627	bio14	1.60079	5:18180545	Px011555	bio10	1.60163
11:14712907	Px003624	bio1	1.80634	5:18204426	Px011554	bio19	1.58302
11:14729263	Px003623	bio19	1.61757	5:18489038	-	bio5	1.99674
11:14814397	-	bio19	1.54482	5:18600474	-	bio19	3.04899
11:14850089	Px004014	bio12	1.81726	5:18846403	Px011529	bio18	2.52779
		bio19	2.17918	5:19332813	Px004099	bio12	1.93886
11:14865345	Px004014	bio1	1.80045			bio18	2.24959
		bio6	1.51581	5:19405366	Px004103	bio18	1.76876
11:15168253	Px003995	bio1	1.92358	5:19729007	-	bio11	1.56433
		bio11	2.31168	5:19729251	-	bio18	2.34695
		bio6	2.32552	5:1974021	Px003961	bio15	1.61698
11:15223692	-	bio3	1.7935	5:19904115	-	bio1	1.55612
11:15824578	-	bio18	1.58062			bio6	1.7702
11:15840956	-	bio1	2.40506	5:20176422	-	bio1	3.21764
11:15885725	-	bio12	1.66954			bio11	2.57804
11:15906276	Px003577	bio13	1.54089	5:2494623	-	bio1	1.58747
11:15913581	Px003577	bio4	1.50116	5:3638314	-	bio16	1.66563
11:16231320	Px003852	bio4	1.6096	5:4410220	-	bio12	1.80048
11:16239745	Px003852	bio12	1.51692			bio13	1.64145
		bio18	1.63559			bio16	2.32812
11:1645275	-	bio11	1.60203	5:4658873	-	bio14	1.83752
11:17356902	Px004050	bio10	1.86502			bio17	1.79121
		bio8	1.62753	5:5123074	-	bio15	1.82704
11:17522767	Px004042	bio18	1.66591	5:5153596	Px010194	bio15	1.89434
11:17610135	Px004037	bio5	1.69183	5:5306448	Px010204	bio10	1.63516
11:18052435	-	bio19	1.52231			bio18	1.95262
11:1828555	Px001933	bio8	1.65325	5:5325584	Px010204	bio18	1.59676
11:1831500	Px001933	bio19	2.03606	5:538276	-	bio1	2.39752
11:18408165	Px004812	bio8	1.524			bio11	2.30637
11:18459021	Px004816	bio14	1.65207			bio6	1.99455
		bio17	1.84231			bio8	1.64213
11:18655069	-	bio18	1.93401	5:5428451	-	bio19	1.63638
11:18758327	-	bio18	1.57186	5:6372230	-	bio11	1.50932
11:18790946	-	bio1	1.97794	5:6462961	-	bio11	1.56597
		bio11	2.28851	5:6575436	-	bio1	2.10904
		bio6	2.31409			bio11	1.7869
		bio8	1.5848	5:6596916	Px005402	bio3	1.56334
11:18801842	-	bio19	1.78455	5:6804901	Px005414	bio19	1.51276
11:18801930	Px004348	bio2	1.77777	5:6960009	Px005421	bio13	1.74504
11:18802072	Px004348	bio11	1.55978			bio16	1.50085
		bio6	1.90632			bio18	2.18899
11:18807120	Px004348	bio8	1.56481	5:6961013	-	bio13	2.47904
11:18825514	Px004348	bio2	1.50574			bio16	2.2032
11:18837941	Px004348	bio1	2.6213			bio18	3.80608
11:18838418	Px004348	bio18	1.83064	5:6961799	-	bio10	1.86813
11:18842788	Px004348	bio3	1.52532			bio13	2.12747
11:18862377	Px004349	bio8	1.70506			bio16	1.69391
11:18863214	-	bio6	1.51112			bio18	1.57815
		bio8	3.54951			bio8	1.91409
11:18917906	Px004352	bio15	1.7402	5:6962076	-	bio13	2.50976
11:1914171	-	bio19	2.17071			bio16	2.33391
11:19293534	-	bio19	1.63194	5:6964698	-	bio18	2.80331
11:19369513	-	bio18	1.83687	5:6964941	Px005422	bio13	1.73781
		bio3	1.88403			bio16	1.84257
		bio4	1.92952			bio18	1.86763
11:2016160	Px001928	bio3	1.70896			bio8	1.95162
11:2071034	Px001927	bio1	1.52082	5:6965337	Px005422	bio13	2.42132
11:2092284	Px001926	bio11	1.54061			bio16	2.23985
11:2386578	-	bio10	1.51404			bio18	2.84568
		bio5	1.68835			bio8	1.84689
		bio8	1.78438	5:6965547	Px005422	bio16	1.91987
11:2526216	Px006164	bio11	1.69326	5:6965838	Px005422	bio13	1.80613
		bio6	1.76082			bio16	1.78793
11:2580582	-	bio18	1.5206			bio18	1.54452
11:2614742	-	bio15	1.82076	5:6966252	Px005422	bio14	2.08746
11:2925340	-	bio8	2.22228			bio15	2.47803
11:2992792	-	bio1	1.87375			bio17	2.25849
		bio11	2.86193	5:6967086	Px005422	bio2	1.60394
		bio6	2.38077	5:6971473	-	bio13	2.74444
11:3558534	Px003109	bio19	3.47142			bio16	2.66014
11:3582125	Px003109	bio10	1.71422			bio18	2.81037
11:3706230	-	bio11	1.52478	5:6971499	-	bio13	2.55109
11:3711435	-	bio11	1.92427			bio16	2.34946
		bio6	1.97243			bio18	2.30621
11:3968807	-	bio10	1.50581	5:6973747	Px005423	bio13	1.57094
11:4488161	Px003600	bio12	2.12066			bio16	1.64582
		bio14	2.28367			bio18	1.90457
		bio17	2.52832	5:6973906	Px005423	bio13	3.68775
		bio19	2.93202			bio16	3.43299
11:4752935	-	bio10	2.17477			bio18	4.0398
		bio5	2.72845			bio8	1.83403
		bio8	2.09513	5:6974761	Px005423	bio13	1.7333
11:4757339	-	bio15	1.55328			bio18	1.69281
11:4781609	-	bio5	1.92816	5:6974986	Px005423	bio13	2.10283
11:4782251	-	bio13	2.66475			bio16	1.51324
		bio16	2.22113	5:6975115	Px005423	bio3	1.82884
11:4839683	-	bio10	1.81266			bio4	1.53661
		bio5	2.12148	5:6976799	-	bio13	2.60741
11:5401981	Px004073	bio1	2.35971			bio16	2.46054
		bio11	2.06713	5:7219109	-	bio18	2.56014
		bio6	2.07888	5:735633	Px008120	bio19	1.66241
11:5408023	Px004073	bio8	1.59456	5:7493270	Px015416	bio1	2.02162
11:561288	-	bio14	1.62596			bio11	2.25441
11:568868	-	bio1	1.60868			bio6	2.24072
11:5913113	-	bio9	2.45083	5:7672459	Px015410	bio5	1.67984
11:6007076	-	bio4	2.49716	5:8587544	-	bio19	1.81205
		bio7	1.9838	5:8827832	Px006786	bio13	2.1357
11:6131530	Px007793	bio10	1.56675			bio16	2.12168
11:6188979	-	bio3	2.02385	5:8905689	Px006789	bio15	2.38424
		bio4	1.89283	5:9392501	Px006809	bio19	2.42048
11:6365866	-	bio16	1.7624			bio7	1.78894
11:6449085	-	bio1	2.47133	5:9490445	Px006816	bio1	2.04278
11:6449238	-	bio1	2.21246	6:10258596	-	bio12	1.57556
11:6563754	Px008712	bio1	1.63549	6:10275690	-	bio18	1.71863
11:6581023	Px008714	bio8	1.59675	6:10343285	-	bio13	1.5532
11:6583604	-	bio10	1.53738			bio16	1.9396
		bio8	2.10853	6:10464152	-	bio19	2.31075
11:6596752	Px008715	bio1	1.56209	6:10836796	-	bio15	1.94582
11:6627561	Px008718	bio12	1.58803	6:10971041	-	bio1	1.65035
11:6628345	Px008718	bio16	1.84789			bio11	1.77254
525138888888889	Px002747	bio11	1.5768	6:11052744	Px010839	bio5	1.57355
		bio6	1.81754	6:11625835	Px017933	bio14	1.62449
11:7046669	-	bio10	1.6432			bio17	1.57241
		bio5	2.79229	6:12053433	-	bio12	1.51733
11:7223535	-	bio8	1.61488	6:12328277	Px017914	bio4	1.67709
11:731230	-	bio12	1.82763	6:12362980	Px017911	bio15	1.98225
11:7355951	Px002942	bio14	1.83509	6:12649939	-	bio19	1.73193
		bio17	1.82962	6:128315	-	bio11	1.84111
11:740402	Px002158	bio8	2.21101			bio9	2.00118
11:7420130	Px002944	bio11	1.55647	6:12879205	-	bio19	1.51572
11:7628681	Px002506	bio3	2.39191	6:12929446	-	bio5	1.63411
11:763450	Px002159	bio5	1.95652	6:13046600	Px014666	bio3	2.04956
11:7648749	Px002505	bio2	1.52641	6:13269140	Px014654	bio1	1.9562
11:7905763	-	bio3	2.4198			bio11	1.5485
11:7920965	Px002490	bio11	1.627			bio13	3.17381
		bio2	2.20775			bio16	2.99658
		bio6	2.365	6:13747014	Px002733	bio19	1.61717
		bio7	1.55115	6:13793442	Px002728	bio8	1.74443
11:7933056	Px002490	bio8	1.80381	6:13798215	Px002728	bio1	1.60205
11:7933793	Px002490	bio6	1.81152	6:13926310	-	bio3	2.335
		bio7	2.28267	6:14041155	Px002713	bio19	1.7929
11:7973184	-	bio11	1.74978	6:14120907	-	bio12	2.05357
		bio6	1.52114			bio13	3.5522
		bio8	1.55988			bio16	3.45808
11:7982527	-	bio6	2.0236			bio6	1.51546
11:7982871	-	bio8	1.58922	6:14178873	Px002706	bio14	2.16531
11:8129955	-	bio12	1.65062			bio17	2.36015
11:8631440	-	bio4	1.61039	6:14279517	-	bio16	1.5149
		bio7	1.61623			bio3	1.75019
11:8668868	-	bio12	1.53028	6:14589636	-	bio10	1.98768
11:8853945	-	bio18	1.59883	6:14621490	-	bio4	1.89897
11:9043374	Px008007	bio10	1.60839	6:14697445	Px002681	bio19	1.72463
11:958541	-	bio19	1.58135	6:14730842	-	bio13	2.0711
11:9740217	Px003467	bio19	1.72733			bio16	1.95683
11:9805265	-	bio12	2.05959	6:14787534	-	bio12	1.78159
11:9830817	Px003457	bio5	1.6366	6:1479539	-	bio1	1.50632
11:9855207	-	bio19	1.71847	6:14806524	Px002674	bio10	2.93515
11:986308	-	bio6	1.51175			bio5	2.31223
11:9882200	Px003454	bio14	1.88638	6:14932007	-	bio8	1.64877
		bio17	1.61293	6:14999487	-	bio10	1.86973
11:9969660	-	bio6	2.21564	6:15328527	-	bio4	1.88806
12:1000759	Px004600	bio18	1.54543	6:15416904	-	bio13	1.68562
12:10098162	-	bio4	1.66678			bio16	1.71894
12:1013037	Px004601	bio3	1.81961	6:15432236	Px011034	bio16	1.67917
12:1014399	-	bio5	2.09726			bio18	1.66384
12:1014916	-	bio13	1.67637	6:15432309	Px011034	bio11	1.60164
12:10187028	Px009588	bio4	1.82283			bio6	1.55959
12:1024419	-	bio3	1.50184	6:15463767	-	bio14	1.7515
12:10253696	Px009582	bio17	1.62892	6:1558159	Px009575	bio15	1.60298
12:1051997	-	bio10	2.90189	6:15734518	Px011023	bio1	2.77685
		bio5	1.70754			bio11	2.14368
12:10614121	-	bio19	1.89639			bio18	2.48257
12:10673580	-	bio1	1.79934			bio6	1.72607
12:1071589	-	bio10	1.72989	6:15804005	-	bio1	1.54098
12:1072047	-	bio14	1.61449			bio5	1.65577
		bio17	1.58974	6:16097495	Px001625	bio19	1.60277
12:10888559	-	bio11	1.56006	6:16164561	-	bio2	2.43237
12:10888784	-	bio6	1.51737	6:16294450	-	bio12	2.25656
12:10888832	-	bio7	1.53218			bio13	2.06303
12:10890150	-	bio6	1.63303			bio16	2.59474
		bio7	2.09628			bio18	2.2102
12:10893045	-	bio6	1.69628	6:163444	-	bio15	2.3946
12:10893693	-	bio1	2.68417	6:164168	-	bio13	2.21861
		bio10	1.69596			bio16	2.96948
		bio11	1.75704	6:16480334	-	bio18	2.09865
		bio6	1.88261	6:16880866	-	bio6	1.66186
12:10909966	-	bio6	1.74893	6:16905254	-	bio18	1.66597
12:10913914	Px005826	bio2	1.68486	6:1695394	-	bio1	1.53667
12:10913947	Px005826	bio6	1.5786			bio11	1.71502
12:10930372	-	bio2	2.00147	6:17073736	Px001591	bio19	1.57283
12:10936594	-	bio6	1.98706	6:17258221	-	bio13	2.15133
12:10936884	-	bio6	1.7666			bio16	1.77441
12:10938002	-	bio18	1.64668	6:17392818	-	bio12	1.63125
		bio6	1.74846	6:17495008	-	bio14	1.50359
12:10956069	-	bio11	1.54817			bio17	1.68342
		bio6	1.89987			bio19	1.50404
12:10986595	Px005825	bio18	1.89247	6:17594571	Px013523	bio5	1.59291
12:10992980	Px005825	bio11	1.88974	6:17600686	-	bio7	1.84036
		bio6	1.97346	6:17664604	-	bio3	1.72276
12:10993154	Px005825	bio18	1.61344	6:17719503	-	bio7	1.72737
12:10995182	Px005825	bio2	1.90321	6:17722619	-	bio1	1.58519
12:11002198	Px005825	bio2	1.66617	6:17795645	-	bio10	1.5407
12:11023718	Px005821	bio1	1.63803	6:17921424	Px013528	bio1	1.6641
		bio11	1.77497	6:18015305	Px013528	bio18	1.81402
12:1117478	-	bio11	1.8459	6:18242451	Px013544	bio19	1.61327
		bio6	1.80651	6:18959397	Px014294	bio13	2.09223
12:1117632	-	bio1	1.7008			bio16	2.27937
		bio11	1.87315	6:1929446	-	bio15	2.0336
		bio6	1.6271	6:19349841	Px014278	bio19	1.87813
12:11270150	Px005804	bio11	1.85238	6:19537687	-	bio3	1.66611
		bio4	2.80348	6:19539212	-	bio9	1.62699
		bio6	2.28648	6:19548232	-	bio4	1.55024
		bio7	2.28486	6:19554150	-	bio1	2.57804
12:1131625	-	bio11	2.24337			bio11	2.67492
		bio6	1.99357			bio4	1.5535
12:11317978	Px005803	bio3	1.90461			bio6	2.92505
		bio4	2.16103	6:19611228	Px001131	bio3	2.5042
		bio7	2.08472	6:19655334	Px001134	bio6	1.88
12:1133477	-	bio1	1.57242	6:19819874	Px001144	bio4	1.94385
		bio11	2.22394			bio7	1.67059
		bio6	1.97984	6:19843591	Px001146	bio15	2.31559
12:11438053	-	bio18	1.51352	6:20398509	-	bio18	1.79339
12:1145022	-	bio7	2.16406	6:20415275	-	bio1	2.30823
12:1146014	-	bio11	2.09279	6:2138687	-	bio19	2.01988
		bio6	2.41521	6:2352029	-	bio1	1.75464
12:1146076	-	bio12	1.65507	6:2355897	-	bio19	2.28274
		bio18	2.0769	6:2356110	-	bio5	2.17808
12:1147665	-	bio1	4.52892	6:2831985	-	bio5	1.93811
		bio10	1.73732	6:2938309	-	bio19	1.58532
		bio11	3.51137	6:295516	-	bio19	1.88982
		bio6	2.99906	6:3044786	Px009789	bio4	2.07671
		bio9	2.67546	6:3495095	-	bio14	1.50103
12:1147874	-	bio9	1.504			bio17	1.78893
12:11598617	-	bio13	1.99434	6:3663000	-	bio13	1.96201
12:11598845	-	bio18	2.10038			bio16	2.21748
12:11600646	-	bio13	1.75017			bio18	2.49115
		bio16	1.95435	6:375408	-	bio19	1.58
		bio18	2.33171	6:3885358	Px010536	bio10	2.41197
12:11757216	Px005009	bio15	2.53049	6:3902834	-	bio17	1.62399
12:11842858	Px005014	bio12	1.53417	6:4151456	Px010547	bio18	2.0938
		bio13	1.77212	6:4160994	Px010548	bio18	3.17148
		bio16	2.02057			bio2	1.62151
12:11909537	Px005020	bio14	1.52942	6:4347979	Px010557	bio3	1.65355
12:12148793	-	bio7	2.36251	6:4364045	Px010557	bio8	1.77334
12:12168175	-	bio18	1.50242	6:4369035	Px010557	bio15	1.99604
12:12236968	Px004972	bio12	1.60736	6:4576390	Px010563	bio19	1.63331
12:12297796	-	bio18	1.68594	6:463160	Px000634	bio6	1.62015
12:12523238	Px004991	bio10	1.91885	6:4994374	Px010577	bio3	2.32182
		bio5	3.15238	6:5066344	Px003379	bio4	2.09241
12:12733943	-	bio19	1.90399	6:511078	-	bio11	2.09426
12:12744481	-	bio1	1.6952			bio3	1.66172
		bio11	2.45019			bio4	1.93622
		bio3	1.67368			bio6	1.81522
		bio4	1.5158	6:5383619	-	bio11	2.22131
		bio6	2.21578			bio6	1.89136
12:12756424	-	bio18	1.73821	6:5484477	-	bio11	2.00512
12:12866465	Px005140	bio15	2.15025			bio4	1.95673
12:12868939	Px005140	bio11	1.52427			bio6	2.00836
12:13151079	-	bio10	2.04133	6:5487728	-	bio1	1.95216
		bio5	1.8669			bio11	1.53862
12:13197144	Px005151	bio4	2.70924	6:5502359	-	bio11	1.83102
12:13637608	-	bio10	1.94211	6:5502557	-	bio11	1.55872
12:13778243	Px010226	bio8	1.6948	6:5679939	Px003328	bio4	1.78747
12:14179272	-	bio12	2.63388			bio7	1.61681
		bio17	1.65577	6:5729784	Px003325	bio7	1.84323
		bio18	1.5816	6:5750439	-	bio15	1.85037
12:14207434	-	bio5	1.63289	6:5771117	-	bio8	1.64128
12:14214578	-	bio4	1.78863	6:5788178	-	bio18	1.95693
12:14272265	-	bio16	1.87152	6:5903613	Px003315	bio12	1.71251
12:14343843	Px005235	bio18	2.49619			bio13	1.53078
12:14599956	-	bio7	1.50655			bio16	1.68494
12:14610798	-	bio3	1.70398	6:5919124	Px003314	bio11	1.94749
12:14626108	Px010904	bio5	1.52862			bio4	2.086
12:14672835	-	bio3	2.13378			bio6	1.75048
12:14723703	-	bio12	1.70356			bio9	2.18211
12:14724740	-	bio11	1.63035	6:5920351	Px003314	bio1	1.50459
		bio6	1.78701			bio11	2.06237
12:14740483	-	bio18	1.54526			bio3	1.9141
12:15237736	Px006899	bio19	2.11603			bio6	1.72258
12:15334588	-	bio18	2.05446	6:5927131	Px003314	bio3	1.70452
12:15334794	-	bio18	1.52216	6:5927977	Px003314	bio11	1.80795
12:15364139	-	bio10	1.62508			bio6	1.65865
12:15377898	-	bio15	1.76826	6:5949202	-	bio3	2.01183
12:15391321	Px006892	bio18	2.91586	6:5949406	-	bio18	1.71102
12:15392409	Px006892	bio18	1.54535			bio3	1.55219
12:15392438	Px006892	bio14	1.9042	6:5949547	-	bio11	1.77813
		bio17	1.78426			bio3	1.73117
12:15394288	Px006892	bio2	1.75113			bio4	1.74371
12:15399517	Px006892	bio13	1.95641			bio6	1.64739
		bio16	2.20499	6:5950096	Px003310	bio8	1.77593
12:15399690	Px006892	bio14	1.7691	6:5955187	-	bio3	1.66738
12:15606699	Px004950	bio11	1.73941	6:5971875	Px003309	bio3	2.47869
		bio9	1.73538			bio4	2.10873
12:15669457	-	bio15	2.50075	6:5972233	Px003309	bio3	1.84802
12:15670066	-	bio15	1.50055	6:6003964	Px003308	bio8	2.74926
12:15806600	Px004938	bio18	1.9215	6:6010806	Px003308	bio3	1.58496
12:15838857	-	bio15	1.5065	6:6018530	Px003308	bio18	1.681
12:15874284	Px004935	bio10	1.85637	6:6056198	-	bio3	4.16235
		bio5	1.75248			bio4	3.31587
12:15884962	-	bio10	2.2472	6:6059621	-	bio11	1.63495
12:15914491	-	bio12	1.71996			bio13	1.51846
		bio19	1.58894			bio3	3.34395
12:15924322	-	bio5	1.59795	6:6066924	-	bio4	1.58303
12:15938679	-	bio14	1.90813			bio7	1.69976
		bio17	2.0332	6:6094061	-	bio3	1.84721
12:15967585	Px004932	bio10	1.61661	6:6101080	-	bio14	1.61053
12:16014370	Px004929	bio11	2.50357	6:6111399	-	bio18	1.65487
		bio6	2.10019	6:6172042	-	bio4	2.42829
12:16114928	Px007826	bio11	2.01016	6:6205958	Px003303	bio1	2.99726
		bio3	1.50352			bio11	3.11703
		bio6	1.59721			bio6	2.10795
12:16190188	-	bio11	2.11959	6:6215434	Px003303	bio3	1.55125
		bio6	1.5156	6:6329827	Px012483	bio12	1.79903
12:16304144	-	bio19	1.68873			bio14	1.63713
12:16392278	-	bio6	1.64883			bio16	1.67154
12:16474145	Px007815	bio5	1.51035			bio17	1.67675
12:16475085	Px007815	bio4	1.68268	6:6339969	-	bio18	2.08308
12:16871827	-	bio10	1.67628	6:6467293	Px012476	bio13	1.647
12:16927380	-	bio14	1.92741			bio16	1.6007
		bio17	2.10901	6:6694325	Px012453	bio6	1.61383
12:16980046	-	bio19	1.64931	6:6733211	Px012452	bio18	1.53654
12:17131580	-	bio5	1.73207	6:6786411	-	bio1	2.20706
12:17136495	-	bio15	1.6616			bio11	1.80576
12:17138093	-	bio15	1.84038			bio6	1.52542
12:17154279	Px005346	bio8	1.89531	6:6792522	Px012446	bio8	1.57601
12:17203650	Px005348	bio18	1.52868	6:6903353	-	bio5	1.62072
12:17211029	Px005348	bio13	1.50859	6:6913161	-	bio10	2.15646
		bio16	1.73484			bio5	1.91521
12:17320031	-	bio13	1.55052	6:6928191	-	bio1	2.68509
12:17464110	Px005219	bio14	1.67987			bio11	2.01885
		bio17	1.83022	6:6998496	-	bio10	3.1167
12:17603536	-	bio10	1.54859			bio5	3.64359
12:17606751	-	bio9	1.75324			bio8	1.74079
12:17657776	-	bio13	1.52831	6:7104855	-	bio18	1.77162
		bio16	1.92212	6:7137604	Px012432	bio3	2.19057
12:18114527	-	bio14	1.51327			bio4	2.96753
12:18379610	-	bio13	1.76477			bio7	2.24644
		bio16	1.71826	6:7158457	Px012430	bio12	1.93347
12:18397825	-	bio5	1.74545	6:7165987	Px012429	bio14	1.83581
12:18422241	-	bio1	2.03557			bio17	1.51588
		bio11	2.14049	6:726493	-	bio13	1.97541
		bio6	1.87647			bio16	1.60539
12:18423011	-	bio13	1.69273	6:7282860	-	bio1	1.53388
		bio9	1.71858			bio11	1.51191
12:1844018	Px004345	bio10	1.52293	6:7400438	-	bio15	1.51188
12:18464412	Px005208	bio10	2.26535	6:8207947	-	bio6	1.62065
		bio5	2.10803	6:907570	-	bio9	1.71065
12:18534700	Px005205	bio3	1.54558	6:9204587	-	bio13	2.22942
		bio4	1.5175			bio16	1.85432
12:18547068	Px005204	bio6	1.502	6:9262226	-	bio16	1.6809
12:18573029	Px005201	bio3	1.66324	6:9317040	Px011200	bio18	1.57646
12:18591712	Px005201	bio18	1.6446	6:9380536	-	bio6	1.5483
12:18624375	Px005200	bio3	2.00862			bio7	1.6519
12:18646464	Px005199	bio12	1.61367	6:9597610	-	bio9	1.77042
12:18697390	Px005196	bio13	1.95892	6:9698910	-	bio2	2.72904
		bio16	1.83433	6:9911622	-	bio14	2.41755
12:18766076	Px005195	bio3	1.52505			bio17	2.07682
		bio4	1.72473	6:993181	-	bio8	1.65051
12:18870292	-	bio12	1.93888	6:993237	-	bio1	2.16229
12:19106498	-	bio9	1.63461			bio11	1.84137
12:192362	Px004423	bio1	2.03633			bio6	1.59623
12:19316885	Px005594	bio5	1.62483	7:11280150	-	bio18	1.96421
12:19360289	-	bio4	2.3337	7:11403115	-	bio1	2.00164
12:19407816	-	bio1	3.87239			bio8	1.92626
		bio10	1.74729	7:11405666	-	bio8	1.51714
		bio11	1.86761	7:11458932	-	bio6	2.13726
12:19413503	-	bio10	2.07362	7:9527113	-	bio18	1.5202
12:19418192	Px005591	bio15	1.67299	7:9882748	Px016030	bio13	2.09797
12:19661170	Px005370	bio7	1.89456			bio16	2.07131
12:19772797	Px005362	bio2	1.63106	8:10187618	Px015894	bio13	2.06089
12:19772918	Px005362	bio2	1.74206			bio16	1.84931
12:19775660	Px005362	bio1	1.72327	8:10201197	-	bio12	1.5168
		bio6	1.65522	8:10583019	-	bio10	2.69708
12:19777368	Px005362	bio2	2.33341			bio5	2.82098
12:19878261	-	bio18	1.76063	8:10958666	Px016738	bio18	1.57456
12:19919011	-	bio18	2.19673	8:11626447	-	bio12	1.63352
12:19944168	-	bio2	2.218	8:11994637	-	bio4	1.63939
12:19960539	-	bio18	1.98024			bio7	2.24881
12:20019414	Px005350	bio4	2.7834	8:12244028	-	bio15	2.26244
		bio6	1.62849	8:12256617	-	bio18	1.62435
		bio7	2.13854	8:12750729	Px002118	bio18	1.75398
12:20028620	Px005350	bio1	1.67882	8:12906371	Px002137	bio2	1.87076
		bio11	1.54072	8:12968624	Px002138	bio2	1.80903
		bio6	1.5339	8:13218335	-	bio18	1.80146
12:20029228	Px005350	bio1	1.99402	8:13347531	-	bio10	3.93628
		bio11	1.72875			bio5	3.14572
		bio6	1.5424	8:13347984	-	bio14	1.89547
12:207182	-	bio14	2.33731			bio17	1.70833
		bio15	1.65221	8:13396307	-	bio4	1.69378
		bio17	2.27403			bio7	1.62958
		bio19	2.06285	8:13467221	-	bio18	1.78079
12:2189849	-	bio18	1.69765	8:13481616	-	bio3	1.73514
12:2255777	Px007010	bio2	1.64407	8:13928738	-	bio15	2.2105
12:2272113	Px007008	bio12	1.55544	8:13944255	-	bio10	1.67334
		bio13	1.96825	8:13984825	Px017358	bio18	1.70237
		bio16	2.1316	8:14097210	Px017361	bio12	1.68787
12:248467	-	bio9	1.8612			bio14	2.0617
12:2494780	-	bio9	2.01904			bio17	1.95765
12:2507150	-	bio6	1.6348	8:14101223	Px017361	bio18	1.57161
12:2518271	-	bio12	1.83509	8:14461335	-	bio4	2.33038
12:2579678	Px004171	bio1	1.714			bio7	1.85722
12:2709765	-	bio4	1.65132	8:15476461	-	bio13	1.73525
12:2797733	-	bio13	2.58805	8:1549602	-	bio15	1.51558
		bio16	2.07481	8:15650621	Px016158	bio4	1.93967
		bio18	2.76482	8:15653053	Px016158	bio3	1.75744
12:2889537	-	bio4	1.88296	8:16233889	-	bio1	2.45761
12:2897897	-	bio5	1.53004	8:16308466	-	bio14	1.61994
12:2909323	-	bio13	1.89935			bio15	1.92056
		bio16	2.21481	8:16313167	-	bio2	1.69033
12:3018346	Px004189	bio13	1.62337	8:16508840	-	bio13	1.94728
12:3020714	-	bio11	1.75461			bio16	1.95847
		bio4	1.70723	8:1659433	Px014169	bio5	1.62179
		bio6	2.25987	8:16599824	Px017064	bio10	2.39883
12:308305	Px004437	bio15	1.64799	8:16763231	-	bio13	1.77264
12:3215592	-	bio15	1.64945	8:16810346	-	bio18	1.91335
12:3228607	-	bio18	4.35998	8:16831400	-	bio10	1.68478
12:325128	Px004438	bio5	1.5394			bio5	2.09332
12:3437019	-	bio10	1.50372	8:17513707	Px016604	bio1	2.19148
12:3475700	Px004307	bio10	2.42644			bio11	1.61449
12:3504313	Px004305	bio14	2.42439	8:17514137	Px016604	bio1	2.55622
		bio17	2.40405			bio11	2.2274
12:3592088	-	bio14	1.67479			bio6	1.58965
		bio17	1.56667	8:17537671	-	bio3	1.71584
		bio19	2.25642	8:17771220	-	bio2	1.6632
12:359682	-	bio15	1.71483	8:17845277	-	bio2	1.62099
12:3618504	-	bio5	1.58788	8:17959406	-	bio2	5.20192
12:3645300	-	bio15	1.50768			bio6	1.80226
12:3687185	Px004300	bio5	2.02852			bio7	2.07983
12:3690244	-	bio8	1.86136	8:17959823	-	bio2	1.96485
12:376978	-	bio18	1.72873	8:18262917	Px006605	bio3	2.14257
12:3782106	Px004543	bio18	1.54814			bio4	2.13028
12:4051087	Px004541	bio6	1.52342	8:18264137	Px006606	bio5	2.17126
12:4051298	Px004541	bio4	1.51494	8:18284067	-	bio2	1.87358
12:4052797	Px004541	bio13	2.06056	8:18363975	-	bio11	1.73221
		bio16	2.14105			bio4	1.70299
12:4066600	Px004540	bio18	1.60857	8:18422373	-	bio6	1.88333
		bio7	1.55606	8:18439002	Px006617	bio15	1.54883
12:4110089	-	bio18	1.67914	8:1849087	-	bio13	2.0174
12:4126184	-	bio11	1.75601			bio16	2.62209
		bio6	2.43541	8:18553457	Px006624	bio9	1.80863
12:4136864	-	bio2	1.57525	8:18553482	Px006624	bio2	2.39074
12:41567	-	bio2	1.64995	8:18694515	-	bio4	1.96914
		bio5	1.52035	8:18826431	-	bio5	1.54673
12:4511275	Px004561	bio8	1.65614	8:18837072	-	bio13	1.79511
12:4835318	-	bio2	1.57325			bio16	2.09942
12:5008502	-	bio2	1.53451	8:19531244	-	bio8	2.24265
12:5059725	Px004782	bio5	1.73262	8:19642962	-	bio5	1.66152
12:5069154	-	bio19	1.51202	8:19708399	Px016815	bio17	1.52488
12:5118691	-	bio10	1.62166	8:19731939	-	bio10	2.35656
		bio5	1.5944			bio5	1.66094
12:5254043	-	bio18	1.53291	8:19744379	-	bio11	1.50755
12:5255346	-	bio1	1.58263			bio6	1.50024
		bio10	1.89324	8:19866977	-	bio9	1.81294
		bio5	2.46946	8:213228	Px014477	bio8	1.5997
12:5368946	-	bio14	1.73132	8:2424604	-	bio6	1.67699
		bio17	1.67064	8:2431964	-	bio11	1.50645
12:5411225	-	bio10	2.25422	8:2565744	-	bio15	1.70344
12:5438714	-	bio5	1.77308	8:2571167	-	bio13	1.51249
12:543978	Px004448	bio5	1.71927			bio16	1.56154
12:5440598	-	bio19	1.79576			bio18	1.56108
12:5478050	-	bio9	1.5805	8:2667358	Px017610	bio11	3.39025
12:5699394	-	bio12	1.59628			bio4	1.88756
12:5837961	-	bio14	1.66737			bio6	3.84651
		bio17	1.98547			bio7	2.02967
12:5851359	-	bio9	1.53363	8:2686300	Px017610	bio14	1.72951
12:5958513	Px004633	bio18	1.77032			bio17	1.72286
12:6066722	-	bio10	1.72898	8:271158	-	bio11	1.7086
		bio5	2.01916	8:277063	Px014474	bio8	1.8975
12:6117328	-	bio10	1.50644	8:2787087	Px017616	bio8	1.57184
12:6124306	-	bio11	1.85608	8:306686	-	bio12	2.17742
		bio6	2.18314			bio16	1.68054
12:6215574	Px004717	bio1	2.16113			bio18	1.83304
12:6663876	-	bio11	1.92253	8:3292662	-	bio16	1.55294
		bio6	1.75683	8:3338504	Px001831	bio17	1.511
12:6784972	-	bio19	1.51561			bio19	2.19117
12:6813123	-	bio11	2.07078	8:385534	-	bio18	1.78399
		bio3	1.6581	8:3866822	Px001859	bio11	2.11299
		bio4	2.35332			bio6	2.70998
		bio6	2.75319	8:3868224	Px001859	bio11	2.13738
		bio7	2.21429	8:4303131	-	bio1	1.81123
12:6843295	-	bio3	1.89801	8:431213	-	bio2	1.80215
12:6971369	-	bio13	1.57349	8:4414092	Px006988	bio10	1.55508
12:6987927	-	bio14	1.69936	8:4418758	Px006987	bio3	1.57326
		bio17	1.95671	8:447069	-	bio19	1.82419
12:6991374	-	bio16	1.63813	8:4488534	-	bio13	1.69336
12:6997706	Px009845	bio15	1.70242	8:4537733	Px006982	bio1	2.6726
12:7124789	Px009835	bio6	1.76919			bio10	1.58359
12:7187111	Px009832	bio2	2.1495	8:5108193	Px015481	bio3	1.5236
12:7191120	Px009831	bio7	1.50576	8:5308180	-	bio5	1.57703
12:7367033	-	bio8	1.84492	8:5615011	-	bio13	2.62513
12:7411268	-	bio19	1.50409			bio16	2.3395
12:7419268	-	bio18	1.62599	8:5630880	-	bio19	1.79423
12:7477179	-	bio5	1.50434	8:5770299	Px015510	bio11	1.66668
12:7516351	-	bio10	1.91717	8:5777031	Px015510	bio19	2.27691
		bio5	1.71172	8:5801627	-	bio6	1.59818
12:7589631	-	bio11	1.60787	8:6279387	-	bio16	1.6321
		bio6	1.68295	8:6298285	-	bio1	1.72799
12:7651280	-	bio13	1.52321	8:6554304	Px002981	bio13	1.52383
12:7880722	-	bio4	1.62908	8:6649416	Px002975	bio15	2.26044
12:8113819	-	bio10	1.54226	8:67111	-	bio1	1.73997
12:8147818	-	bio8	1.64237	8:6862341	Px002963	bio18	1.68717
12:8299743	-	bio3	1.55746	8:6881852	Px002962	bio18	2.00721
12:8351441	Px005681	bio9	1.76579	8:7115263	-	bio18	2.08785
12:8494623	-	bio18	2.28303	8:7711637	-	bio12	1.525
12:8873631	-	bio2	1.63743			bio18	1.86156
12:895551	Px004598	bio11	1.69695	8:8183311	-	bio2	1.6828
		bio6	1.86154	8:8216429	Px004915	bio5	2.01228
12:9100743	Px005283	bio6	1.68339	8:8805840	Px004890	bio11	1.63923
12:9223481	Px005321	bio9	1.52734	8:9042966	-	bio8	1.72402
12:9230591	Px005320	bio13	1.88138	8:9185209	Px001192	bio2	1.88448
		bio16	1.61992	8:9928027	Px015889	bio18	1.64072
12:9292273	Px005313	bio12	2.18372	9:10368855	Px017417	bio5	1.87839
		bio18	1.72898	9:10622591	-	bio10	1.51162
12:9417094	Px005300	bio12	2.38529	9:10731759	-	bio18	1.67535
		bio19	1.54151	9:10781114	-	bio15	2.76979
12:9554420	-	bio19	1.51138	9:11235957	-	bio8	1.68269
12:964128	Px004600	bio8	1.62611	9:11652241	-	bio18	1.5058
12:978568	Px004600	bio3	1.85497	9:11864602	-	bio4	1.60785
12:9801002	-	bio1	1.65886			bio7	2.51943
12:9840663	-	bio13	1.59744	9:11927386	-	bio13	2.05655
		bio16	1.69097			bio16	1.88962
12:9865551	-	bio3	2.01187	9:12206082	-	bio18	1.85833
12:9877925	-	bio12	1.72995	9:12220108	-	bio5	1.63626
		bio18	2.3417	9:12405109	-	bio19	3.64834
12:990432	Px004600	bio3	2.49982	9:12559490	-	bio11	1.57851
13:10073918	-	bio3	1.67704	9:13007976	-	bio6	1.57812
13:10076997	-	bio3	2.34748	9:13185246	-	bio12	1.76357
13:10703012	-	bio2	1.73404	9:13856565	-	bio19	2.77627
13:10703881	-	bio2	1.97795	9:13865495	-	bio4	1.61765
		bio6	1.54893	9:14024288	-	bio19	1.86234
13:10952484	-	bio14	1.72682	9:14178528	-	bio11	2.91887
		bio15	1.97064			bio4	1.55754
		bio17	1.65677			bio6	3.62053
13:10997244	-	bio1	1.50484			bio7	1.75474
		bio11	1.83787	9:14442057	-	bio16	1.56759
		bio6	1.57823	9:14466147	-	bio11	1.84609
13:11176481	Px010935	bio10	1.68561			bio6	1.62184
13:11208819	-	bio13	1.56014	9:14535247	-	bio1	1.59702
13:11362844	-	bio10	1.86644	9:14581269	-	bio8	1.663
13:11378963	-	bio10	2.40335	9:14582026	-	bio18	1.74009
13:11475429	-	bio10	1.5504	9:14600318	-	bio3	1.69512
13:11476404	-	bio15	1.65409	9:14703375	-	bio1	1.51486
13:1149017	-	bio1	1.74163			bio11	1.57922
		bio5	1.69336	9:14756090	-	bio5	1.95403
13:11506390	-	bio15	1.65369	9:14874150	-	bio2	1.62203
		bio17	1.73491	9:14877711	-	bio12	1.62958
13:11524007	-	bio14	1.50927			bio13	1.97188
13:116496	-	bio12	1.71261			bio16	2.47494
13:11675080	Px006289	bio2	1.55971	9:14889927	-	bio12	1.5216
13:11683593	Px006289	bio17	1.66817	9:14934592	-	bio14	1.59003
13:11684786	Px006289	bio8	3.99243			bio17	1.59711
13:11699278	Px006287	bio14	1.89138	9:14977792	-	bio1	1.58102
		bio17	2.0003	9:15120578	-	bio19	1.69105
13:11733543	Px006284	bio18	1.58536	9:15201826	-	bio12	1.50949
13:11748695	-	bio19	1.6525	9:15220332	-	bio10	1.8011
13:11751610	-	bio5	1.52446			bio5	1.63612
13:1182375	-	bio8	2.11228	9:15243374	-	bio15	1.95088
13:12074034	Px006133	bio18	1.64738	9:15325817	-	bio8	2.28236
13:1213483	Px005942	bio4	1.51167	9:15326021	-	bio19	2.04756
13:12285032	-	bio14	2.00025	9:15350344	-	bio9	2.0447
		bio17	2.16544	9:15512747	-	bio1	1.53956
		bio19	3.01175			bio11	1.81991
13:12305959	Px006142	bio13	1.51016			bio6	1.69568
13:1237222	-	bio6	1.58927	9:15632695	-	bio13	1.58819
13:12377279	Px006148	bio2	2.15506	9:16055304	-	bio3	1.68093
13:12377777	Px006148	bio19	1.95478	9:16115027	-	bio12	1.93631
13:1240081	-	bio13	1.64591	9:16132947	-	bio18	1.98603
		bio16	1.86318	9:16338834	-	bio9	1.51602
13:12496322	Px009914	bio19	2.12712	9:16749552	-	bio1	1.63065
13:12514709	-	bio15	1.74526			bio11	1.67998
13:12532378	-	bio15	1.563	9:17131257	-	bio8	1.83063
13:13559554	-	bio14	1.96431	9:17331053	-	bio14	1.86119
		bio15	1.85588			bio17	1.74744
		bio17	2.03767	9:17351141	-	bio10	1.90825
13:13589134	-	bio6	1.71103			bio5	1.76294
13:1375697	-	bio18	1.67672	9:17417431	-	bio6	1.66076
13:13815126	-	bio13	1.75082	9:17433113	-	bio8	1.64288
		bio16	1.55647	9:17443618	-	bio2	1.82883
13:14001628	-	bio8	1.59962	9:17609472	-	bio10	1.61563
13:14020296	-	bio6	2.05977	9:17613097	-	bio18	1.59242
13:14020716	-	bio8	1.74348	9:18195477	-	bio3	1.74423
13:14026687	-	bio18	1.72037			bio4	2.02038
13:1413584	Px005946	bio3	2.17902	9:18392434	-	bio1	2.22526
		bio4	1.70137			bio9	1.56413
		bio7	1.5727	9:18519628	-	bio10	1.67319
13:14232101	-	bio19	2.60898	9:18535133	-	bio1	1.64454
13:14256275	-	bio3	1.63177	9:1872279	Px016884	bio19	1.52599
13:14277640	-	bio3	1.55187	9:1916836	-	bio19	1.5287
13:14294324	-	bio12	1.9144	9:19179403	-	bio14	1.5766
13:14306791	-	bio19	1.86849			bio17	1.71692
13:14315162	-	bio14	1.73538	9:19365460	-	bio1	1.54368
		bio17	1.59183			bio11	1.72495
13:14391228	-	bio3	1.70788	9:19401026	-	bio15	1.75008
13:14411586	Px006439	bio15	1.6815	9:19432948	-	bio12	1.54895
13:14452088	-	bio1	1.52906	9:19513104	-	bio10	1.72968
13:14588739	-	bio11	1.8052	9:19524191	-	bio14	1.51572
13:14639067	Px006360	bio14	1.5989			bio17	1.71231
13:14693557	Px006358	bio4	1.64761	9:19535198	-	bio7	1.73177
13:15114710	Px006932	bio8	1.84895	9:19585280	-	bio1	1.67226
13:15376675	Px006946	bio2	1.71488			bio11	2.2367
13:15430101	-	bio13	1.65829			bio6	1.5209
13:1581442	Px005955	bio15	1.56602	9:19721476	-	bio10	1.83405
13:15855401	-	bio15	2.26168			bio5	1.92948
13:1607687	Px005956	bio1	1.99212	9:19772183	-	bio15	1.53403
		bio11	1.71907	9:19779609	-	bio19	1.58487
13:16094459	Px006326	bio5	1.93127	9:19877292	-	bio10	1.60267
13:16095162	Px006326	bio13	1.99598			bio5	2.4973
		bio16	1.53122	9:19877531	-	bio5	2.15364
13:16095192	Px006326	bio18	1.72279	9:19898056	-	bio1	1.54803
13:16153449	Px006328	bio18	1.58877			bio10	2.00497
13:1628599	Px005956	bio15	2.09186			bio5	1.50346
13:16292009	-	bio8	1.77852	9:1990105	-	bio1	1.75375
13:16484068	Px006395	bio5	1.61626			bio12	2.06714
13:16583430	Px006399	bio12	1.51812			bio16	1.51741
13:16715963	-	bio3	1.51604	9:19964628	-	bio13	2.05298
13:16721236	Px006411	bio15	2.49957			bio16	1.74804
13:16736148	-	bio8	1.51013	9:2047661	-	bio16	1.69075
13:16752407	Px006413	bio6	1.50369	9:2140549	-	bio15	2.11782
13:17029929	-	bio6	1.83661	9:222319	-	bio12	3.14907
13:17127811	-	bio1	1.57458			bio13	2.46613
13:17189755	-	bio6	1.50901			bio14	2.03012
13:17195943	-	bio10	1.60794			bio16	2.43473
13:17307618	Px007038	bio12	1.74055			bio17	2.05498
13:17910800	-	bio3	1.87892			bio18	2.60442
13:18032180	-	bio16	1.56351	9:2414701	-	bio2	1.54958
13:18130133	Px011856	bio17	1.64363	9:242720	-	bio11	1.60479
13:18133496	-	bio14	1.54563			bio6	2.01234
		bio17	1.52351	9:2482427	Px016903	bio2	1.56608
13:18162703	-	bio12	1.85398	9:2536430	-	bio2	1.66682
		bio16	1.71144	9:2611378	-	bio6	1.9393
13:18647914	-	bio14	1.51965	9:2619991	-	bio6	2.4154
13:18662087	-	bio8	1.59989	9:2628608	-	bio6	1.52771
13:18707937	-	bio18	1.71002	9:274800	-	bio14	1.77787
13:18762691	-	bio12	2.1491			bio17	1.84388
		bio18	2.48099	9:3302424	Px017838	bio13	1.53031
13:18782682	Px006570	bio3	1.57601			bio16	1.7372
13:19093951	-	bio19	1.70441	9:3373716	-	bio11	1.63827
13:1911902	-	bio10	1.69804	9:340570	Px016675	bio12	1.62402
13:19137327	-	bio8	1.73509			bio13	1.68385
13:1915506	-	bio10	1.51536			bio16	1.8608
13:19332473	Px006757	bio19	1.51376	9:341305	Px016675	bio7	1.76345
13:19335426	Px006757	bio13	1.6648	9:3425415	-	bio2	2.04529
		bio16	1.55102	9:3987047	Px017511	bio2	1.64455
13:19502859	-	bio19	1.65119	9:4280148	-	bio15	1.54399
13:19540483	-	bio5	1.62745	9:4463920	Px018028	bio2	1.74681
13:19570194	-	bio11	1.56906	9:4592396	-	bio16	1.8686
13:19744985	-	bio1	1.84725	9:4872149	-	bio3	2.20242
13:19762769	-	bio10	1.7753			bio4	1.93753
		bio5	2.1703	9:5341286	Px005767	bio10	1.51014
13:1991287	Px008161	bio15	2.86388	9:5386347	Px005771	bio10	1.591
13:2010611	Px008161	bio14	2.70313	9:5417685	Px005774	bio1	2.56046
		bio17	2.52124			bio11	2.18901
13:2394806	-	bio5	1.74746			bio6	2.21611
13:2525403	-	bio1	3.11111	9:547715	-	bio5	1.60587
		bio11	3.14259	9:5547786	Px005778	bio11	1.65894
		bio6	2.70263	9:5732613	Px005787	bio1	2.75582
13:2535880	-	bio14	1.91753			bio11	4.29362
		bio17	1.94549			bio4	1.64635
13:2537141	-	bio3	1.50064			bio6	3.93613
		bio4	1.80918	9:5732856	Px005787	bio14	1.58125
13:2791246	Px005827	bio5	1.5279			bio17	1.59951
13:3027430	Px005836	bio1	1.98208	9:5739266	Px005787	bio19	1.50141
		bio11	1.59746	9:5756661	Px005787	bio14	2.56328
13:3142034	Px005839	bio9	1.51233			bio17	2.5115
13:3568460	-	bio18	1.52481	9:5824633	-	bio19	1.57214
13:3631646	Px010615	bio5	1.65497	9:6157844	Px005801	bio1	1.53906
13:3650389	-	bio19	1.8568	9:621839	-	bio6	1.67581
13:3687816	-	bio1	1.51868	9:651945	-	bio13	2.11695
13:3716558	Px010612	bio4	1.76407			bio16	2.08319
13:4054430	-	bio15	1.80482	9:6771578	Px017007	bio2	1.54779
13:4218229	-	bio8	1.57316	9:698657	-	bio13	1.8411
13:457242	-	bio5	1.80846			bio16	1.89514
13:4641049	Px005757	bio1	1.73084	9:7579055	-	bio11	1.76576
13:4658015	Px005757	bio18	2.03326			bio6	1.68412
13:4806090	Px005752	bio12	1.7274	9:7583145	-	bio10	1.80567
13:4822334	Px005751	bio13	1.75432	9:8269374	Px017153	bio12	1.55792
		bio16	1.58299	9:8451717	-	bio18	1.98079
13:4837913	Px005750	bio18	1.91085	9:8603442	-	bio3	1.51271
13:4844748	-	bio10	1.57432	9:8642340	-	bio9	1.95082
13:5039071	-	bio19	1.67632	9:8710664	Px017144	bio19	1.99975
13:508611	Px008046	bio16	1.64254	9:8715765	-	bio11	2.16437
13:5107518	-	bio4	1.94166			bio4	1.774
13:510806	Px008046	bio15	1.98887			bio6	1.83012
13:5258466	-	bio2	1.85858	9:8718952	-	bio12	1.61039
13:5288461	-	bio3	2.76348			bio13	1.58456
13:5310208	-	bio2	5.22165			bio16	1.8127
13:5310787	-	bio1	1.94316			bio18	2.92076
13:5323500	Px006037	bio5	1.60212	9:8805158	-	bio12	1.61464
13:5356279	-	bio9	1.62367	9:8818493	Px017788	bio18	2.88345
13:5359926	-	bio10	1.94837	9:8902724	-	bio1	1.54235
		bio5	2.26628	9:8910389	Px017786	bio10	2.20741
		bio8	1.79164			bio5	2.2766
13:5381301	-	bio5	1.77051	9:8925105	Px017786	bio10	1.68789
13:5672899	-	bio14	1.97838			bio5	2.58284
		bio15	1.54565	9:8925645	Px017786	bio12	2.41902
		bio17	1.99425	9:8976434	-	bio11	1.94789
13:5681794	-	bio3	1.97651			bio6	1.90581
13:5701831	-	bio14	2.47391	9:8991658	-	bio11	1.61698
		bio17	2.22998	9:9062238	-	bio2	1.64443
13:5702326	-	bio5	1.9673	9:9183010	Px017778	bio19	1.84211
13:5720124	-	bio18	3.16316	9:9270952	-	bio16	1.5482
13:5745197	Px006107	bio4	1.65264	9:965208	-	bio6	1.51854
13:5772574	-	bio1	1.69031	9:970845	-	bio13	1.62617
13:5852173	Px006104	bio2	1.5144			bio16	2.13409
13:599425	-	bio8	1.97437			bio18	1.90481
13:6035537	-	bio16	1.56325	9:9766374	-	bio8	1.55019
13:6037086	-	bio13	1.50784
*Symbol “-” indicates that the SNP is identified in the intergenic region.
